# Supplementary material for: Development and validation of an immune infiltration/tumor proliferation-related Notch3 nomogram for predicting survival in patients with primary glioblastoma
Source: Front Genet. 2023 May 10;14:1148126. doi: 10.3389/fgene.2023.1148126 (PMC10240236; doi:10.3389/fgene.2023.1148126)
Supplement: Supplementary file 3 [file DataSheet1.ZIP]

Archive with 30 entries (25 files):
- 70 clinical GBM original data/
- 70 clinical GBM original data/70 GBM clincial samples.xlsx
- CGGA GBM original data/
- CGGA GBM original data/CGGA Calibration analysis.xlsx
- CGGA GBM original data/CGGA mRNA expression .xlsx
- CGGA GBM original data/CGGA predictive risk score K-M analysis.xlsx
- CGGA GBM original data/CGGA predictive risk score model stratification.xlsx
- CGGA GBM original data/CGGA- tROC analysis.xlsx
- CGGA GBM original data/CGGA-DCA analysia.xlsx
- CGGA GBM original data/CGGA-IDH1 WT GBM.xlsx
- SPSS original results/
- SPSS original results/(70 GBM) notch1.spv
- SPSS original results/(70GBM) notch3.spv
- SPSS original results/(70GBM) notch4.spv
- SPSS original results/(70GBM)notch2.spv
- SPSS original results/TCGA notch Cox regression analysis.spv
- TCGA GBM original data/
- TCGA GBM original data/TCGA  predictive risk score model stratification.xlsx
- TCGA GBM original data/TCGA -tROC analysis TCGA.xlsx
- TCGA GBM original data/TCGA Calibration analysis.xlsx
- TCGA GBM original data/TCGA mRNA expression.xlsx
- TCGA GBM original data/TCGA predictive risk score model K-M analysis.xlsx
- TCGA GBM original data/TCGA- nomogram-TCGA.xlsx
- TCGA GBM original data/TCGA-DCA analysis.xlsx
- TCGA GBM original data/TCGA-IDH1 WT GBM.xlsx
- Western blot origninal figures/
- Western blot origninal figures/U251-Notch3.tif
- Western blot origninal figures/U251-β-tubulin.tif
- Western blot origninal figures/U87- β-tubulin.tif
- Western blot origninal figures/U87-Notch3.tif
