# Supplementary material for: Development and validation of an immune infiltration/tumor proliferation-related Notch3 nomogram for predicting survival in patients with primary glioblastoma
Source: Front Genet. 2023 May 10;14:1148126. doi: 10.3389/fgene.2023.1148126 (PMC10240236; doi:10.3389/fgene.2023.1148126)
Supplement: Supplementary file 3 [file DataSheet1.ZIP › 70 clinical GBM original data/70 GBM clincial samples.xlsx]

## Sheet: Sheet1
id number	age	sex	KPS	PFS	OS	outcome	notch1	notch2	notch3	notch4
S201332333	46	male	80	6	7	dead	0.242	0.81	0.07	0.59
S201322174	43	male	80	17	18	live	0.056	0.15	0.54	0.43
S201317972	56	male	80	19	19	dead	0.048	0.05	0.75	0.65
S201317540	77	female	80	10	12	live	0.367	0.61	0.14	0.86
S201314590	69	male	60	9	13	live	0.114	0.33	0.45	0.51
S201305793	57	female	80	18	22	live	0.16	0.37	0.18	0.39
S201239308	49	male	80	3	38	live	0.160	0.58	0.31	0.77
S201237159	62	female	80	2	8	dead	0.155	0.31	0.2	0.31
S201232419	63	female	70	20	24	dead	0.106	0.04	0.42	0.62
S201230451	61	female	80	3	9	live	0	0.06	0.16	0.37
S201228923	79	male	80	4	7	dead	0.166	0.01	0.24	0.72
S201226627	68	male	80	18	26	dead	0.046	0.63	0.33	0.79
S201219649	59	male	80	13	22	live	0.232	0.04	0.11	0.34
S201215420	60	male	80	4	43	dead	0.193	0.19	0.35	0.77
S201208403	62	female	60	3	7	live	0.075	0.49	0.15	0.65
S201207154	35	female	70	2	5	live	0.184	0.4	0.06	0.59
S201207153	59	male	80	8	19	live	0.163	0.47	0.33	0.52
S201239475	37	male	70	3	6	live	0	0.37	0.19	0.58
S201121777	46	male	80	8	12	dead	0.063	0.06	0.67	0.84
S201119387	77	female	80	26	31	live	0.132	0.17	0.18	0.4
S201119152	54	female	80	2	8	live	0.284	0.57	0.19	0.63
S201115099	17	male	70	3	6	dead	0.04	0.22	0.56	0.73
S201108038	48	male	80	4	7	live	0.133	0.22	0.16	0.34
S201105984	34	male	80	26	36	live	0.203	0.8	0.21	0.79
S201020887	44	male	80	3	4	dead	0.115	0.43	0.86	0.08
S201001492	36	female	80	5	10	live	0.239	0.81	0.16	0.71
S200925088	56	male	70	4	5	live	0.133	0.54	0.23	0.59
S200923756	68	female	80	6	6	dead	0.168	0.46	0.87	0.44
S200922072	62	female	80	9	19	live	0.224	0.49	0.17	0.79
S200903045	52	male	80	17	24	dead	0.085	0.47	0.76	0.69
B0012949	71	female	60	3	5	live	0.076	0.288067	0.16	0.378524
B0012938	62	male	50	6	9	dead	0.056	0.220672	0.46	0.245231
B0012927	49	female	40	4	5	dead	0.448	0.329112	0.51	0.262176
B0012922	59	female	40	37	45	live	0.247	0.288532	0.12	0.416159
B0012905	50	male	50	4	4	dead	0.114	0.281268	0.52	1
B0012888	59	female	90	12	12	live	0.16	0.523136	0.24	0.251768
B0012880	28	male	60	8	11	live	0.160	1	0.53	0.414724
B0012855	55	female	100	12	12	dead	0.155	0.36743	0.21	0.484245
B0012796	51	female	60	10	12	dead	0.506	0.444329	0.57	0.522285
B0012759	49	male	70	7	9	dead	0.114	0.514757	0.74	0.584331
B0012719	75	male	80	5	10	dead	0.23	0.449358	0.25	0.319784
B0012669	64	male	40	6	7	dead	0.126	0.59455	0.22	0.520723
B0012607	42	male	60	8	9	live	0.202	0.383378	0.51	0.163168
B0012578	52	male	90	3	5	live	0.094	0.732345	0.24	0.474942
B0012565	35	female	80	6	9	live	0.085	0.536214	0.32	0.412763
B0012447	49	male	30	2	4	dead	0.1454	0.211355	0.55	0.629617
B0012420	52	female	40	4	11	dead	0.363	0.44326	0.14	0.461555
B0012410	66	female	60	5	8	live	0	0.590033	0.78	0.497314
B0012392	51	female	100	13	13	dead	0.163	0.667497	0.33	0.249683
B0012342	46	male	50	2	4	dead	0.186	0.684255	0.43	0.404311
B0012321	62	male	70	4	13	dead	0.234	0.783397	0.22	0.0988024
B0012310	50	male	50	5	6	dead	0.02	0.531947	0.49	0.316814
B0012292	61	male	50	3	5	live	0.103	0.672368	0.15	0.285736
B0012285	67	female	70	8	10	dead	0.303	0.432543	0.37	0.704916
B0012255	59	female	50	10	13	live	0.315	0.475192	0.23	0.301495
B0012232	43	male	90	14	35	live	0.056	0.54289	0.13	0.476255
B0012229	37	female	60	6	11	live	0.048	0.527506	0.19	0.200372
B0012227	29	male	80	15	29	dead	0.367	0.531673	0.25	0.369687
B0012189	45	male	70	9	14	dead	0.114	0.419033	0.25	0.502037
B0012137	53	female	80	14	14	dead	0.16	0.360613	0.36	0.234839
B0012119	39	female	80	14	14	live	0.160	0.446994	0.33	0.320011
B0012071	45	female	30	2	15	dead	0.455	0.616311	0.55	0.396601
B0012043	57	male	50	4	7	live	0.106	0.0536412	0.22	0.649088
B0012033	53	female	30	1	3	dead	0.223	0.634522	0.58	0.734314
B0011965	42	male	60	2	5	dead	0.176	0.329528	0.36	0.758532
B0011913	43	male	60	15	15	dead	0.056	0.36233	0.24	0.63141
B0011904	52	male	30	2	12	live	0.452	0.634291	0.43	0.567187
B0011888	51	male	30	2	5	live	0.193	0.50764	0.27	0.589451
B0011763	70	male	40	4	6	dead	0.175	0.743003	0.31	0.461262
B0011762	26	female	100	16	16	live	0.054	0.478193	0.3	0.554379
