# Supplementary material for: Development and validation of an immune infiltration/tumor proliferation-related Notch3 nomogram for predicting survival in patients with primary glioblastoma
Source: Front Genet. 2023 May 10;14:1148126. doi: 10.3389/fgene.2023.1148126 (PMC10240236; doi:10.3389/fgene.2023.1148126)
Supplement: Supplementary file 3 [file DataSheet1.ZIP › CGGA GBM original data/CGGA Calibration analysis.xlsx]

## Sheet: data
event	time	Notch3	IDH	Chemo	Radio	Age
1	332	1.2224	0	1	1	0
0	1384	1.86409	1	1	1	0
1	2788	1.93129	0	1	1	0
0	776	1.98763	0	1	1	0
1	1196	1.99545	0	1	1	0
0	2249	2.02379	1	1	1	0
1	346	2.14525	0	1	1	1
0	864	2.174	1	1	1	1
1	533	2.18931	1	1	1	0
0	412	2.26016	1	1	1	0
0	1276	2.42371	1	1	1	0
1	312	2.4383	0	1	1	0
1	2120	2.46637	1	1	1	1
1	473	2.47322	0	1	1	1
1	250	2.47892	0	1	1	0
1	1122	2.50152	0	1	1	0
1	183	2.53963	0	1	1	1
1	349	2.55644	0	1	1	1
1	269	2.57781	0	1	1	0
1	866	2.591	1	0	1	1
0	308	2.60406	0	1	1	0
1	191	2.63237	0	0	0	0
1	296	2.65038	0	1	1	1
1	215	2.65038	0	0	1	1
0	184	2.675	1	1	1	0
0	309	2.69462	0	0	0	1
1	188	2.71412	0	1	1	1
1	363	2.74715	0	0	0	0
0	1008	2.75649	0	1	1	0
1	603	2.78641	1	1	0	1
1	364	2.82014	0	1	1	1
0	614	2.8717	0	1	1	0
1	500	2.908	0	1	1	0
1	585	2.92077	0	1	1	0
1	660	2.921	1	1	0	0
0	1151	2.95945	0	1	1	0
1	768	2.97541	0	0	1	0
0	3802	2.98917	0	1	1	1
1	412	3.00462	0	1	1	0
0	1167	3.00462	0	1	1	0
1	681	3.02297	0	1	1	1
0	2414	3.02605	1	1	1	0
1	302	3.05256	0	1	1	1
1	399	3.08774	0	1	1	1
1	249	3.09866	0	1	1	1
0	170	3.10597	1	1	1	0
1	299	3.13446	0	0	0	0
1	694	3.14151	1	1	1	1
1	426	3.14853	0	1	1	1
1	190	3.16072	0	1	1	0
1	234	3.26026	0	1	1	1
1	591	3.34101	0	0	1	0
1	406	3.35891	0	1	1	1
1	205	3.36937	0	1	1	1
1	624	3.38123	0	1	1	0
1	540	3.39591	0	1	1	1
1	272	3.40478	0	1	1	0
1	484	3.42272	0	1	1	0
1	468	3.43479	0	1	1	0
1	287	3.43904	0	1	1	1
1	1166	3.44187	0	1	1	0
1	1116	3.44469	0	1	1	0
1	174	3.44469	0	1	1	1
0	250	3.44469	0	1	1	0
1	131	3.45172	0	0	0	0
1	623	3.4615	0	1	1	0
1	1283	3.47536	1	1	1	0
1	322	3.47674	1	0	1	0
1	696	3.50805	0	1	1	1
1	1005	3.52543	0	1	1	1
0	964	3.56732	0	1	1	1
1	970	3.56825	1	0	1	0
0	2079	3.58525	0	1	1	1
1	640	3.62537	0	1	1	0
1	191	3.62804	1	1	1	0
1	253	3.63153	0	1	1	0
1	710	3.64378	1	1	1	0
1	411	3.64865	0	1	1	0
1	345	3.65713	0	0	1	0
1	723	3.67988	1	0	1	1
0	1123	3.68462	0	1	1	1
1	172	3.71281	1	0	0	0
1	813	3.73801	0	1	1	0
0	886	3.74256	0	1	1	0
1	232	3.78501	0	1	1	0
1	1840	3.79716	1	0	1	0
1	284	3.81869	0	1	1	1
1	834	3.82298	0	1	1	1
0	2628	3.84281	0	1	1	0
0	3288	3.905	0	1	0	0
1	727	3.91382	0	1	0	0
0	183	3.91733	0	1	1	0
1	917	3.92105	1	1	1	0
1	204	3.93493	0	1	1	1
1	1090	3.9512	0	1	1	0
1	1263	3.97085	1	1	1	0
1	415	3.98337	0	1	1	0
1	1074	3.99026	1	1	1	0
0	720	3.99097	0	1	1	1
1	1340	3.9957	0	1	1	1
1	263	4.0053	0	0	1	1
1	289	4.04391	0	0	1	1
0	989	4.06649	1	1	1	0
1	438	4.07898	0	1	1	0
1	271	4.08638	0	1	1	1
1	127	4.11232	0	1	1	1
1	44	4.12783	0	0	0	1
1	476	4.17831	0	1	1	1
1	432	4.19795	0	1	1	1
1	938	4.20611	0	1	1	1
1	459	4.21338	1	1	1	0
1	965	4.27723	0	1	1	0
1	147	4.2817	0	1	1	1
1	511	4.29314	1	1	1	0
1	223	4.29997	0	1	0	1
1	387	4.30858	0	0	1	1
1	260	4.30901	1	1	1	0
1	604	4.32506	0	1	1	0
1	542	4.33062	0	1	1	1
1	184	4.33431	0	1	1	0
1	718	4.35625	0	1	1	1
1	710	4.37284	0	1	1	1
1	705	4.3854	0	1	1	0
1	567	4.4141	0	1	1	1
1	1172	4.41936	0	1	1	0
1	487	4.44476	0	1	1	1
1	1022	4.44612	0	1	1	1
1	679	4.47037	0	1	1	0
1	1116	4.47066	0	1	1	0
0	692	4.52599	0	1	1	0
1	1054	4.54066	0	1	1	0
1	376	4.56352	0	0	1	1
1	312	4.56393	0	1	1	1
1	114	4.60718	0	0	0	0
1	291	4.61235	0	1	1	0
1	585	4.66376	1	1	1	0
1	1570	4.70848	0	1	1	1
1	147	4.70939	0	1	1	0
1	546	4.71051	0	1	1	0
1	503	4.71333	0	0	1	0
1	863	4.71441	0	1	0	0
1	205	4.72224	0	1	1	1
1	370	4.75581	0	1	1	1
1	348	4.7673	0	1	1	1
0	204	4.7673	0	0	1	0
1	86	4.77768	0	1	1	0
1	420	4.77832	0	1	1	0
1	388	4.78683	0	0	0	0
1	1977	4.78789	0	1	1	1
1	825	4.78842	0	1	1	0
1	332	4.81932	0	1	1	1
1	530	4.83118	0	1	1	0
1	226	4.83272	0	1	1	1
1	592	4.83375	0	1	1	1
1	315	4.84555	0	1	1	0
1	107	4.89096	0	0	0	1
0	200	4.89831	0	0	0	1
1	550	4.96736	0	1	1	0
1	188	4.97578	0	1	1	0
1	19	4.97837	0	0	0	0
1	809	5.01409	0	1	1	1
1	122	5.019	0	0	1	0
0	564	5.0239	0	0	0	0
1	766	5.02524	0	1	1	0
1	345	5.02878	0	1	1	1
1	1122	5.02878	0	1	1	1
1	450	5.05865	0	1	1	1
1	372	5.08026	0	0	1	0
1	460	5.0948	0	1	1	0
1	366	5.09985	0	0	0	0
0	510	5.11384	0	1	0	0
1	261	5.13733	0	1	1	1
1	661	5.18583	0	0	1	1
1	138	5.28193	0	0	1	1
0	610	5.29177	0	1	1	0
1	379	5.30939	0	1	1	0
0	0	5.32945	1	0	0	0
1	3074	5.33125	0	1	1	1
1	657	5.41495	0	1	1	0
1	333	5.43013	0	0	1	0
1	494	5.43162	0	1	1	1
1	277	5.46643	0	1	1	1
1	414	5.51116	0	1	1	0
1	59	5.52672	0	1	0	1
1	681	5.63487	0	1	1	0
1	270	5.66363	0	0	1	0
1	381	5.72804	0	1	1	0
1	219	5.81023	0	1	1	1
1	401	5.83195	0	1	1	0
1	164	5.86937	0	0	1	1

## Sheet: settings
IDH	Chemo	Radio	Age
0	0	0	0
1	1	1	1
