# Supplementary material for: Development and validation of an immune infiltration/tumor proliferation-related Notch3 nomogram for predicting survival in patients with primary glioblastoma
Source: Front Genet. 2023 May 10;14:1148126. doi: 10.3389/fgene.2023.1148126 (PMC10240236; doi:10.3389/fgene.2023.1148126)
Supplement: Supplementary file 3 [file DataSheet1.ZIP › CGGA GBM original data/CGGA mRNA expression .xlsx]

## Sheet: Notch3
sample	PRS_type	Histology	Grade	Gender	Age	OS	Censor	Radio_status	Chemo_status	IDH_mutation_status		NOTCH3	risk score
CGGA_1635	Primary	GBM	WHO IV	Female	43	332	1	1	1	Wildtype	0	1.2224	-2.45047
CGGA_1699	Primary	GBM	WHO IV	Female	41	1384	0	1	1	Mutant	1	1.86409	-3.12532
CGGA_680	Primary	GBM	WHO IV	Male	44	2788	1	1	1	Wildtype	0	1.93129	-2.10453
CGGA_P178	Primary	GBM	WHO IV	Female	52	776	0	1	1	Wildtype	0	1.98763	-2.07704
CGGA_1139	Primary	GBM	WHO IV	Female	53	1196	1	1	1	Wildtype	0	1.99545	-2.07322
CGGA_1409	Primary	GBM	WHO IV	Female	24	2249	0	1	1	Mutant	1	2.02379	-3.04739
CGGA_1681	Primary	GBM	WHO IV	Female	58	346	1	1	1	Wildtype	0	2.14525	-1.52812
CGGA_1870	Primary	GBM	WHO IV	Male	62	864	0	1	1	Mutant	1	2.174	-2.50209
CGGA_1287	Primary	GBM	WHO IV	Male	29	533	1	1	1	Mutant	1	2.18931	-2.96662
CGGA_1571	Primary	GBM	WHO IV	Female	43	412	0	1	1	Mutant	1	2.26016	-2.93204
CGGA_1727	Primary	GBM	WHO IV	Male	48	1276	0	1	1	Mutant	1	2.42371	-2.85223
CGGA_1216	Primary	GBM	WHO IV	Male	44	312	1	1	1	Wildtype	0	2.4383	-1.85711
CGGA_1219	Primary	GBM	WHO IV	Female	57	2120	1	1	1	Mutant	1	2.46637	-2.35941
CGGA_1392	Primary	GBM	WHO IV	Male	62	473	1	1	1	Wildtype	0	2.47322	-1.36807
CGGA_1750	Primary	GBM	WHO IV	Female	52	250	1	1	1	Wildtype	0	2.47892	-1.83729
CGGA_1708	Primary	GBM	WHO IV	Female	54	1122	1	1	1	Wildtype	0	2.50152	-1.82626
CGGA_1275	Primary	GBM	WHO IV	Male	70	183	1	1	1	Wildtype	0	2.53963	-1.33566
CGGA_1722	Primary	GBM	WHO IV	Female	60	349	1	1	1	Wildtype	0	2.55644	-1.32745
CGGA_1494	Primary	GBM	WHO IV	Male	21	269	1	1	1	Wildtype	0	2.57781	-1.78903
CGGA_1467	Primary	GBM	WHO IV	Male	58	866	1	1	0	Mutant	1	2.591	-1.48859
CGGA_P136	Primary	GBM	WHO IV	Female	41	308	0	1	1	Wildtype	0	2.60406	-1.77622
CGGA_1236	Primary	GBM	WHO IV	Female	47	191	1	0	0	Wildtype	0	2.63237	1.2846
CGGA_1237	Primary	GBM	WHO IV	Male	62	296	1	1	1	Wildtype	0	2.65038	-1.28162
CGGA_D30	Primary	GBM	WHO IV	Male	70	215	1	1	0	Wildtype	0	2.65038	-0.471615
CGGA_1542	Primary	GBM	WHO IV	Male	26	184	0	1	1	Mutant	1	2.675	-2.7296
CGGA_1767	Primary	GBM	WHO IV	Male	63	309	0	0	0	Wildtype	0	2.69462	1.78697
CGGA_1270	Primary	GBM	WHO IV	Female	60	188	1	1	1	Wildtype	0	2.71412	-1.25051
CGGA_1740	Primary	GBM	WHO IV	Female	50	363	1	0	0	Wildtype	0	2.74715	1.34061
CGGA_1819	Primary	GBM	WHO IV	Male	55	1008	0	1	1	Wildtype	0	2.75649	-1.70183
CGGA_1559	Primary	GBM	WHO IV	Male	63	603	1	0	1	Mutant	1	2.78641	0.033768
CGGA_1420	Primary	GBM	WHO IV	Male	60	364	1	1	1	Wildtype	0	2.82014	-1.19877
CGGA_804	Primary	GBM	WHO IV	Female	53	614	0	1	1	Wildtype	0	2.8717	-1.64561
CGGA_D62	Primary	GBM	WHO IV	Female	49	500	1	1	1	Wildtype	0	2.908	-1.6279
CGGA_1378	Primary	GBM	WHO IV	Male	47	585	1	1	1	Wildtype	0	2.92077	-1.62166
CGGA_710	Primary	GBM	WHO IV	Male	41	660	1	0	1	Mutant	1	2.921	-0.37255
CGGA_1769	Primary	GBM	WHO IV	Female	49	1151	0	1	1	Wildtype	0	2.95945	-1.60279
CGGA_1017	Primary	GBM	WHO IV	Female	29	768	1	1	0	Wildtype	0	2.97541	-0.784999
CGGA_494	Primary	GBM	WHO IV	Female	58	3802	0	1	1	Wildtype	0	2.98917	-1.11629
CGGA_1171	Primary	GBM	WHO IV	Male	40	412	1	1	1	Wildtype	0	3.00462	-1.58074
CGGA_808	Primary	GBM	WHO IV	Male	38	1167	0	1	1	Wildtype	0	3.00462	-1.58074
CGGA_1023	Primary	GBM	WHO IV	Female	56	681	1	1	1	Wildtype	0	3.02297	-1.09979
CGGA_1172	Primary	GBM	WHO IV	Female	36	2414	0	1	1	Mutant	1	3.02605	-2.55829
CGGA_P205	Primary	GBM	WHO IV	Male	66	302	1	1	1	Wildtype	0	3.05256	-1.08535
CGGA_1817	Primary	GBM	WHO IV	Female	72	399	1	1	1	Wildtype	0	3.08774	-1.06818
CGGA_1666	Primary	GBM	WHO IV	Male	60	249	1	1	1	Wildtype	0	3.09866	-1.06285
CGGA_700	Primary	GBM	WHO IV	Female	24	170	0	1	1	Mutant	1	3.10597	-2.51929
CGGA_1476	Primary	GBM	WHO IV	Female	53	299	1	0	0	Wildtype	0	3.13446	1.52962
CGGA_139	Primary	GBM	WHO IV	Male	59	694	1	1	1	Mutant	1	3.14151	-2.02994
CGGA_1391	Primary	GBM	WHO IV	Male	62	426	1	1	1	Wildtype	0	3.14853	-1.03852
CGGA_1564	Primary	GBM	WHO IV	Male	48	190	1	1	1	Wildtype	0	3.16072	-1.50457
CGGA_842	Primary	GBM	WHO IV	Female	63	234	1	1	1	Wildtype	0	3.26026	-0.983995
CGGA_1077	Primary	GBM	WHO IV	Male	47	591	1	1	0	Wildtype	0	3.34101	-0.606585
CGGA_P22	Primary	GBM	WHO IV	Male	62	406	1	1	1	Wildtype	0	3.35891	-0.935854
CGGA_1596	Primary	GBM	WHO IV	Male	63	205	1	1	1	Wildtype	0	3.36937	-0.930748
CGGA_1694	Primary	GBM	WHO IV	Male	55	624	1	1	1	Wildtype	0	3.38123	-1.39696
CGGA_1901	Primary	GBM	WHO IV	Male	60	540	1	1	1	Wildtype	0	3.39591	-0.917794
CGGA_1251	Primary	GBM	WHO IV	Female	42	272	1	1	1	Wildtype	0	3.40478	-1.38547
CGGA_1124	Primary	GBM	WHO IV	Male	47	484	1	1	1	Wildtype	0	3.42272	-1.37671
CGGA_1452	Primary	GBM	WHO IV	Male	53	468	1	1	1	Wildtype	0	3.43479	-1.37082
CGGA_1418	Primary	GBM	WHO IV	Female	73	287	1	1	1	Wildtype	0	3.43904	-0.896747
CGGA_1036	Primary	GBM	WHO IV	Male	41	1166	1	1	1	Wildtype	0	3.44187	-1.36737
CGGA_1282	Primary	GBM	WHO IV	Female	33	1116	1	1	1	Wildtype	0	3.44469	-1.36599
CGGA_1597	Primary	GBM	WHO IV	Male	58	174	1	1	1	Wildtype	0	3.44469	-0.89399
CGGA_1613	Primary	GBM	WHO IV	Male	53	250	0	1	1	Wildtype	0	3.44469	-1.36599
CGGA_1481	Primary	GBM	WHO IV	Male	55	131	1	0	0	Wildtype	0	3.45172	1.68444
CGGA_509	Primary	GBM	WHO IV	Male	38	623	1	1	1	Wildtype	0	3.4615	-1.35779
CGGA_1650	Primary	GBM	WHO IV	Male	36	1283	1	1	1	Mutant	1	3.47536	-2.33903
CGGA_1326	Primary	GBM	WHO IV	Male	45	322	1	1	0	Mutant	1	3.47674	-1.52835
CGGA_1626	Primary	GBM	WHO IV	Male	66	696	1	1	1	Wildtype	0	3.50805	-0.863073
CGGA_1142	Primary	GBM	WHO IV	Male	60	1005	1	1	1	Wildtype	0	3.52543	-0.854588
CGGA_1840	Primary	GBM	WHO IV	Female	58	964	0	1	1	Wildtype	0	3.56732	-0.834149
CGGA_747	Primary	GBM	WHO IV	Male	29	970	1	1	0	Mutant	1	3.56825	-1.48369
CGGA_1371	Primary	GBM	WHO IV	Male	68	2079	0	1	1	Wildtype	0	3.58525	-0.8254
CGGA_1425	Primary	GBM	WHO IV	Female	22	640	1	1	1	Wildtype	0	3.62537	-1.27782
CGGA_1384	Primary	GBM	WHO IV	Female	39	191	1	1	1	Mutant	1	3.62804	-2.26452
CGGA_1365	Primary	GBM	WHO IV	Male	55	253	1	1	1	Wildtype	0	3.63153	-1.27481
CGGA_1764	Primary	GBM	WHO IV	Male	33	710	1	1	1	Mutant	1	3.64378	-2.25683
CGGA_1138	Primary	GBM	WHO IV	Male	54	411	1	1	1	Wildtype	0	3.64865	-1.26646
CGGA_789	Primary	GBM	WHO IV	Male	50	345	1	1	0	Wildtype	0	3.65713	-0.452319
CGGA_1543	Primary	GBM	WHO IV	Male	57	723	1	1	0	Mutant	1	3.67988	-0.957219
CGGA_1780	Primary	GBM	WHO IV	Female	57	1123	0	1	1	Wildtype	0	3.68462	-0.776904
CGGA_1314	Primary	GBM	WHO IV	Female	27	172	1	0	0	Mutant	1	3.71281	0.82385
CGGA_1735	Primary	GBM	WHO IV	Male	54	813	1	1	1	Wildtype	0	3.73801	-1.22285
CGGA_P164	Primary	GBM	WHO IV	Male	27	886	0	1	1	Wildtype	0	3.74256	-1.22063
CGGA_1586	Primary	GBM	WHO IV	Female	55	232	1	1	1	Wildtype	0	3.78501	-1.19992
CGGA_761	Primary	GBM	WHO IV	Male	45	1840	1	1	0	Mutant	1	3.79716	-1.37199
CGGA_1382	Primary	GBM	WHO IV	Male	57	284	1	1	1	Wildtype	0	3.81869	-0.711477
CGGA_P112	Primary	GBM	WHO IV	Male	65	834	1	1	1	Wildtype	0	3.82298	-0.709385
CGGA_1180	Primary	GBM	WHO IV	Female	48	2628	0	1	1	Wildtype	0	3.84281	-1.17171
CGGA_1001	Primary	GBM	WHO IV	Male	11	3288	0	0	1	Wildtype	0	3.905	1.09564
CGGA_1039	Primary	GBM	WHO IV	Male	40	727	1	0	1	Wildtype	0	3.91382	1.09994
CGGA_413	Primary	GBM	WHO IV	Male	54	183	0	1	1	Wildtype	0	3.91733	-1.13534
CGGA_1728	Primary	GBM	WHO IV	Male	45	917	1	1	1	Mutant	1	3.92105	-2.12153
CGGA_1422	Primary	GBM	WHO IV	Male	76	204	1	1	1	Wildtype	0	3.93493	-0.654756
CGGA_1072	Primary	GBM	WHO IV	Male	26	1090	1	1	1	Wildtype	0	3.9512	-1.11881
CGGA_759	Primary	GBM	WHO IV	Male	30	1263	1	1	1	Mutant	1	3.97085	-2.09723
CGGA_1709	Primary	GBM	WHO IV	Male	47	415	1	1	1	Wildtype	0	3.98337	-1.10311
CGGA_491	Primary	GBM	WHO IV	Female	36	1074	1	1	1	Mutant	1	3.99026	-2.08775
CGGA_1075	Primary	GBM	WHO IV	Male	72	720	0	1	1	Wildtype	0	3.99097	-0.627407
CGGA_1441	Primary	GBM	WHO IV	Male	70	1340	1	1	1	Wildtype	0	3.9957	-0.625101
CGGA_679	Primary	GBM	WHO IV	Female	63	263	1	1	0	Wildtype	0	4.0053	0.189586
CGGA_782	Primary	GBM	WHO IV	Male	60	289	1	1	0	Wildtype	0	4.04391	0.208429
CGGA_P102	Primary	GBM	WHO IV	Male	30	989	0	1	1	Mutant	1	4.06649	-2.05055
CGGA_1451	Primary	GBM	WHO IV	Female	45	438	1	1	1	Wildtype	0	4.07898	-1.05646
CGGA_1224	Primary	GBM	WHO IV	Male	57	271	1	1	1	Wildtype	0	4.08638	-0.580845
CGGA_1866	Primary	GBM	WHO IV	Male	68	127	1	1	1	Wildtype	0	4.11232	-0.568189
CGGA_1826	Primary	GBM	WHO IV	Female	70	44	1	0	0	Wildtype	0	4.12783	2.48638
CGGA_1444	Primary	GBM	WHO IV	Female	68	476	1	1	1	Wildtype	0	4.17831	-0.535985
CGGA_837	Primary	GBM	WHO IV	Male	57	432	1	1	1	Wildtype	0	4.19795	-0.5264
CGGA_1736	Primary	GBM	WHO IV	Female	57	938	1	1	1	Wildtype	0	4.20611	-0.522418
CGGA_1560	Primary	GBM	WHO IV	Female	35	459	1	1	1	Mutant	1	4.21338	-1.97887
CGGA_D37	Primary	GBM	WHO IV	Male	55	965	1	1	1	Wildtype	0	4.27723	-0.959712
CGGA_P25	Primary	GBM	WHO IV	Male	64	147	1	1	1	Wildtype	0	4.2817	-0.48553
CGGA_1491	Primary	GBM	WHO IV	Male	29	511	1	1	1	Mutant	1	4.29314	-1.93995
CGGA_1546	Primary	GBM	WHO IV	Male	56	223	1	0	1	Wildtype	0	4.29997	1.76038
CGGA_859	Primary	GBM	WHO IV	Male	56	387	1	1	0	Wildtype	0	4.30858	0.337586
CGGA_P180	Primary	GBM	WHO IV	Male	47	260	1	1	1	Mutant	1	4.30901	-1.9322
CGGA_1214	Primary	GBM	WHO IV	Female	49	604	1	1	1	Wildtype	0	4.32506	-0.936373
CGGA_1478	Primary	GBM	WHO IV	Female	72	542	1	1	1	Wildtype	0	4.33062	-0.461659
CGGA_1486	Primary	GBM	WHO IV	Male	45	184	1	1	1	Wildtype	0	4.33431	-0.931858
CGGA_1612	Primary	GBM	WHO IV	Male	68	718	1	1	1	Wildtype	0	4.35625	-0.44915
CGGA_1601	Primary	GBM	WHO IV	Male	66	710	1	1	1	Wildtype	0	4.37284	-0.441054
CGGA_1234	Primary	GBM	WHO IV	Male	32	705	1	1	1	Wildtype	0	4.3854	-0.906926
CGGA_1035	Primary	GBM	WHO IV	Female	60	567	1	1	1	Wildtype	0	4.4141	-0.420918
CGGA_1135	Primary	GBM	WHO IV	Male	40	1172	1	1	1	Wildtype	0	4.41936	-0.890353
CGGA_1433	Primary	GBM	WHO IV	Female	72	487	1	1	1	Wildtype	0	4.44476	-0.405956
CGGA_1353	Primary	GBM	WHO IV	Male	65	1022	1	1	1	Wildtype	0	4.44612	-0.405292
CGGA_1403	Primary	GBM	WHO IV	Female	43	679	1	1	1	Wildtype	0	4.47037	-0.865457
CGGA_1091	Primary	GBM	WHO IV	Female	51	1116	1	1	1	Wildtype	0	4.47066	-0.865317
CGGA_1503	Primary	GBM	WHO IV	Male	47	692	0	1	1	Wildtype	0	4.52599	-0.838317
CGGA_1548	Primary	GBM	WHO IV	Male	53	1054	1	1	1	Wildtype	0	4.54066	-0.831158
CGGA_676	Primary	GBM	WHO IV	Male	60	376	1	1	0	Wildtype	0	4.56352	0.461999
CGGA_1457	Primary	GBM	WHO IV	Male	60	312	1	1	1	Wildtype	0	4.56393	-0.3478
CGGA_1258	Primary	GBM	WHO IV	Male	42	114	1	0	0	Wildtype	0	4.60718	2.2483
CGGA_1380	Primary	GBM	WHO IV	Male	46	291	1	1	1	Wildtype	0	4.61235	-0.796174
CGGA_1103	Primary	GBM	WHO IV	Female	35	585	1	1	1	Mutant	1	4.66376	-1.75909
CGGA_1026	Primary	GBM	WHO IV	Male	57	1570	1	1	1	Wildtype	0	4.70848	-0.277262
CGGA_1426	Primary	GBM	WHO IV	Female	50	147	1	1	1	Wildtype	0	4.70939	-0.748817
CGGA_831	Primary	GBM	WHO IV	Female	55	546	1	1	1	Wildtype	0	4.71051	-0.748269
CGGA_731	Primary	GBM	WHO IV	Male	50	503	1	1	0	Wildtype	0	4.71333	0.0631051
CGGA_878	Primary	GBM	WHO IV	Male	42	863	1	0	1	Wildtype	0	4.71441	1.49063
CGGA_1521	Primary	GBM	WHO IV	Female	63	205	1	1	1	Wildtype	0	4.72224	-0.270549
CGGA_1053	Primary	GBM	WHO IV	Female	63	370	1	1	1	Wildtype	0	4.75581	-0.254163
CGGA_1045	Primary	GBM	WHO IV	Male	79	348	1	1	1	Wildtype	0	4.7673	-0.248555
CGGA_848	Primary	GBM	WHO IV	Female	54	204	0	1	0	Wildtype	0	4.7673	0.0894448
CGGA_1074	Primary	GBM	WHO IV	Male	50	86	1	1	1	Wildtype	0	4.77768	-0.715492
CGGA_1106	Primary	GBM	WHO IV	Male	37	420	1	1	1	Wildtype	0	4.77832	-0.715178
CGGA_1698	Primary	GBM	WHO IV	Female	55	388	1	0	0	Wildtype	0	4.78683	2.33598
CGGA_1086	Primary	GBM	WHO IV	Female	65	1977	1	1	1	Wildtype	0	4.78789	-0.238508
CGGA_1410	Primary	GBM	WHO IV	Female	27	825	1	1	1	Wildtype	0	4.78842	-0.710249
CGGA_1713	Primary	GBM	WHO IV	Male	62	332	1	1	1	Wildtype	0	4.81932	-0.22317
CGGA_1354	Primary	GBM	WHO IV	Female	40	530	1	1	1	Wildtype	0	4.83118	-0.689383
CGGA_1461	Primary	GBM	WHO IV	Female	60	226	1	1	1	Wildtype	0	4.83272	-0.216631
CGGA_1690	Primary	GBM	WHO IV	Male	60	592	1	1	1	Wildtype	0	4.83375	-0.216131
CGGA_1008	Primary	GBM	WHO IV	Female	54	315	1	1	1	Wildtype	0	4.84555	-0.682373
CGGA_P28	Primary	GBM	WHO IV	Male	61	107	1	0	0	Wildtype	0	4.89096	2.85879
CGGA_1537	Primary	GBM	WHO IV	Male	73	200	0	0	0	Wildtype	0	4.89831	2.86238
CGGA_1299	Primary	GBM	WHO IV	Male	54	550	1	1	1	Wildtype	0	4.96736	-0.622927
CGGA_1462	Primary	GBM	WHO IV	Male	49	188	1	1	1	Wildtype	0	4.97578	-0.61882
CGGA_1240	Primary	GBM	WHO IV	Male	33	19	1	0	0	Wildtype	0	4.97837	2.42945
CGGA_1049	Primary	GBM	WHO IV	Male	58	809	1	1	1	Wildtype	0	5.01409	-0.128123
CGGA_499	Primary	GBM	WHO IV	Male	51	122	1	1	0	Wildtype	0	5.019	0.212274
CGGA_850	Primary	GBM	WHO IV	Female	52	564	0	0	0	Wildtype	0	5.0239	2.45166
CGGA_D57	Primary	GBM	WHO IV	Male	40	766	1	1	1	Wildtype	0	5.02524	-0.594685
CGGA_1007	Primary	GBM	WHO IV	Female	57	345	1	1	1	Wildtype	0	5.02878	-0.120953
CGGA_1338	Primary	GBM	WHO IV	Female	61	1122	1	1	1	Wildtype	0	5.02878	-0.120953
CGGA_1083	Primary	GBM	WHO IV	Male	59	450	1	1	1	Wildtype	0	5.05865	-0.10638
CGGA_658	Primary	GBM	WHO IV	Male	55	372	1	1	0	Wildtype	0	5.08026	0.242167
CGGA_1114	Primary	GBM	WHO IV	Male	53	460	1	1	1	Wildtype	0	5.0948	-0.56074
CGGA_1634	Primary	GBM	WHO IV	Female	26	366	1	0	0	Wildtype	0	5.09985	2.48873
CGGA_1332	Primary	GBM	WHO IV	Female	55	510	0	0	1	Wildtype	0	5.11384	1.68555
CGGA_P143	Primary	GBM	WHO IV	Female	66	261	1	1	1	Wildtype	0	5.13733	-0.0679853
CGGA_D35	Primary	GBM	WHO IV	Female	68	661	1	1	0	Wildtype	0	5.18583	0.765685
CGGA_525	Primary	GBM	WHO IV	Male	61	138	1	1	0	Wildtype	0	5.28193	0.812584
CGGA_274	Primary	GBM	WHO IV	Female	55	610	0	1	1	Wildtype	0	5.29177	-0.464618
CGGA_1313	Primary	GBM	WHO IV	Male	42	379	1	1	1	Wildtype	0	5.30939	-0.456016
CGGA_1916	Primary	GBM	WHO IV	Female	33	0	0	0	0	Mutant	1	5.32945	1.61277
CGGA_1024	Primary	GBM	WHO IV	Male	64	3074	1	1	1	Wildtype	0	5.33125	0.0266514
CGGA_1678	Primary	GBM	WHO IV	Male	51	657	1	1	1	Wildtype	0	5.41495	-0.404506
CGGA_1070	Primary	GBM	WHO IV	Male	37	333	1	1	0	Wildtype	0	5.43013	0.412903
CGGA_1833	Primary	GBM	WHO IV	Female	60	494	1	1	1	Wildtype	0	5.43162	0.0756328
CGGA_483	Primary	GBM	WHO IV	Female	59	277	1	1	1	Wildtype	0	5.46643	0.0926186
CGGA_1758	Primary	GBM	WHO IV	Female	45	414	1	1	1	Wildtype	0	5.51116	-0.357552
CGGA_1134	Primary	GBM	WHO IV	Female	56	59	1	0	1	Wildtype	0	5.52672	2.35904
CGGA_802	Primary	GBM	WHO IV	Male	42	681	1	1	1	Wildtype	0	5.63487	-0.297182
CGGA_1073	Primary	GBM	WHO IV	Female	42	270	1	1	0	Wildtype	0	5.66363	0.526851
CGGA_604	Primary	GBM	WHO IV	Male	46	381	1	1	1	Wildtype	0	5.72804	-0.251716
CGGA_P160	Primary	GBM	WHO IV	Female	72	219	1	1	1	Wildtype	0	5.81023	0.260394
CGGA_1749	Primary	GBM	WHO IV	Female	44	401	1	1	1	Wildtype	0	5.83195	-0.201007
CGGA_1015	Primary	GBM	WHO IV	Male	62	164	1	1	0	Wildtype	0	5.86937	1.09925

## Sheet: Notch1
Sample	Histology	Grade	PRS_type	Subtype	survival	status	IDH_status	Radio_status	Chemo_status	Age	Gender	NOTCH1_mRNA
CGGA_1001	GBM	IV	Primary	Mesenchymal	112.7	0	Wildtype	0	1	11	Male	3.98914
CGGA_1007	GBM	IV	Primary	Classical	11.3	1	Wildtype	1	1	57	Female	4.1635
CGGA_1008	GBM	IV	Primary	Classical	10.4	1	Wildtype	1	1	54	Female	5.31868
CGGA_1011	GBM	IV	Primary	Mesenchymal	3.6	1	Wildtype	1	0	46	Female	3.57531
CGGA_1015	GBM	IV	Primary	Mesenchymal	5.4	1	Wildtype	1	0	62	Male	3.77505
CGGA_1017	GBM	IV	Primary	Proneural	25.2	1	Wildtype	1	0	29	Female	2.90497
CGGA_1023	GBM	IV	Primary	Classical	22.4	1	Wildtype	1	1	56	Female	4.75328
CGGA_1024	GBM	IV	Primary	Proneural	101.1	1	Wildtype	1	1	64	Male	3.06695
CGGA_1026	GBM	IV	Primary	Classical	51.6	1	Wildtype	1	1	57	Male	4.74093
CGGA_1035	GBM	IV	Primary	Mesenchymal	18.6	1	Wildtype	1	1	60	Female	3.46728
CGGA_1036	GBM	IV	Primary	Proneural	26.5	1	Wildtype	1	1	41	Male	3.85
CGGA_1039	GBM	IV	Primary	Classical	23.9	1	Wildtype	0	1	40	Male	5.51916
CGGA_1041	GBM	IV	Primary	Proneural	105.3	0	Wildtype	1	1	58	Male	6.61486
CGGA_1045	GBM	IV	Primary	Mesenchymal	11.4	1	Wildtype	1	1	79	Male	3.41684
CGGA_1049	GBM	IV	Primary	Classical	26.6	1	Wildtype	1	1	58	Male	4.14078
CGGA_1053	GBM	IV	Primary	Proneural	12.2	1	Wildtype	1	1	63	Female	4.33771
CGGA_1070	GBM	IV	Primary	Classical	10.9	1	Wildtype	1	0	37	Male	5.38405
CGGA_1072	GBM	IV	Primary	Classical	35.8	1	Wildtype	1	1	26	Male	6.16048
CGGA_1073	GBM	IV	Primary	Classical	8.9	1	Wildtype	1	0	42	Female	3.06523
CGGA_1074	GBM	IV	Primary	Mesenchymal	2.8	1	Wildtype	1	1	50	Male	4.52042
CGGA_1075	GBM	IV	Primary	Mesenchymal	13.1	1	Wildtype	1	1	72	Male	4.4489
CGGA_1077	GBM	IV	Primary	Mesenchymal	19.4	1	Wildtype	1	0	47	Male	3.02326
CGGA_1083	GBM	IV	Primary	Mesenchymal	14.8	1	Wildtype	1	1	59	Male	3.42492
CGGA_1086	GBM	IV	Primary	Mesenchymal	65	1	Wildtype	1	1	65	Female	3.63691
CGGA_1091	GBM	IV	Primary	Classical	36.7	1	Wildtype	1	1	51	Female	4.74631
CGGA_1103	GBM	IV	Primary		19.2	1	Mutant	1	1	35	Female	5.3107
CGGA_1106	GBM	IV	Primary	Mesenchymal	13.8	1	Wildtype	1	1	37	Male	4.96671
CGGA_1109	GBM	IV	Primary	Classical	44.3	1	Wildtype			42	Male	4.10098
CGGA_1114	GBM	IV	Primary	Mesenchymal	15.1	1	Wildtype	1	1	53	Male	3.97085
CGGA_1124	GBM	IV	Primary	Mesenchymal	15.9	1	Wildtype	1	1	47	Male	2.53605
CGGA_1134	GBM	IV	Primary	Mesenchymal	1.9	1	Wildtype	0	1	56	Female	4.34127
CGGA_1135	GBM	IV	Primary	Classical	40.9	1	Wildtype	1	1	40	Male	4.08491
CGGA_1138	GBM	IV	Primary	Proneural	13.5	1	Wildtype	1	1	54	Male	5.89797
CGGA_1139	GBM	IV	Primary	Classical	39.3	1	Wildtype	1	1	53	Female	4.11603
CGGA_1142	GBM	IV	Primary	Classical	33	1	Wildtype	1	1	60	Male	3.89821
CGGA_1171	GBM	IV	Primary	Mesenchymal	13.5	1	Wildtype	1	1	40	Male	3.57652
CGGA_1172	GBM	IV	Primary		90.2	0	Mutant	1	1	36	Female	3.91073
CGGA_1180	GBM	IV	Primary	Mesenchymal	40.3	0	Wildtype	1	1	48	Female	4.05572
CGGA_1214	GBM	IV	Primary	Classical	19.9	1	Wildtype	1	1	49	Female	4.8515
CGGA_1216	GBM	IV	Primary	Classical	10.3	1	Wildtype	1	1	44	Male	2.05311
CGGA_1219	GBM	IV	Primary		69.7	1	Mutant	1	1	57	Female	4.14323
CGGA_1224	GBM	IV	Primary	Mesenchymal	8.9	1	Wildtype	1	1	57	Male	3.3505
CGGA_1234	GBM	IV	Primary	Mesenchymal	23.2	1	Wildtype	1	1	32	Male	2.61824
CGGA_1236	GBM	IV	Primary	Proneural	6.3	1	Wildtype	0	0	47	Female	3.47508
CGGA_1237	GBM	IV	Primary	Proneural	9.7	1	Wildtype	1	1	62	Male	3.76765
CGGA_1240	GBM	IV	Primary	Mesenchymal	0.6	1	Wildtype	0	0	33	Male	3.9991
CGGA_1251	GBM	IV	Primary	Proneural	8.9	1	Wildtype	1	1	42	Female	4.87627
CGGA_1256	GBM	IV	Primary		84.1	0		1	1	52	Female	3.7866
CGGA_1258	GBM	IV	Primary	Proneural	3.7	1	Wildtype	0	0	42	Male	4.5552
CGGA_1270	GBM	IV	Primary	Proneural	6.2	1	Wildtype	1	1	60	Female	2.01792
CGGA_1275	GBM	IV	Primary	Mesenchymal	6	1	Wildtype	1	1	70	Male	3.93452
CGGA_1282	GBM	IV	Primary	Classical	36.7	1	Wildtype	1	1	33	Female	4.06695
CGGA_1287	GBM	IV	Primary		17.5	1	Mutant	1	1	29	Male	3.38267
CGGA_1299	GBM	IV	Primary	Classical	18.1	1	Wildtype	1	1	54	Male	4.04876
CGGA_1313	GBM	IV	Primary	Classical	12.5	1	Wildtype	1	1	42	Male	3.76765
CGGA_1314	GBM	IV	Primary		5.7	1	Mutant	0	0	27	Female	4.43763
CGGA_1320	GBM	IV	Primary	Proneural	1.9	1	Wildtype	0	1	19	Male	4.30378
CGGA_1326	GBM	IV	Primary		10.6	1	Mutant	1	0	45	Male	3.92029
CGGA_1332	GBM	IV	Primary	Classical	16.8	0	Wildtype	0	1	55	Female	4.92932
CGGA_1338	GBM	IV	Primary	Mesenchymal	36.9	1	Wildtype	1	1	61	Female	3.90977
CGGA_1342	GBM	IV	Primary	Mesenchymal	6.1	1	Wildtype	1	1	47	Male	3.44626
CGGA_1353	GBM	IV	Primary	Classical	33.6	1	Wildtype	1	1	65	Male	3.87283
CGGA_1354	GBM	IV	Primary	Classical	17.4	1	Wildtype	1	1	40	Female	4.26604
CGGA_1365	GBM	IV	Primary	Mesenchymal	8.3	1	Wildtype	1	1	55	Male	2.96532
CGGA_1371	GBM	IV	Primary	Mesenchymal	79	0	Wildtype	1	1	68	Male	2.88362
CGGA_1378	GBM	IV	Primary	Proneural	12.4	1	Wildtype	1	1	47	Male	3.29719
CGGA_1380	GBM	IV	Primary	Proneural	9.6	1	Wildtype	1	1	46	Male	5.1643
CGGA_1382	GBM	IV	Primary	Classical	9.3	1	Wildtype	1	1	57	Male	5.3345
CGGA_1384	GBM	IV	Primary		6.3	1	Mutant	1	1	39	Female	4.74631
CGGA_139	GBM	IV	Primary		22.8	1	Mutant	1	1	59	Male	3.52482
CGGA_1391	GBM	IV	Primary	Proneural	14	0	Wildtype	1	1	62	Male	4.53107
CGGA_1392	GBM	IV	Primary	Proneural	15.6	1	Wildtype	1	1	62	Male	3.83895
CGGA_1402	GBM	IV	Primary	Mesenchymal	77.4	0	Wildtype	1	1	30	Male	3.88947
CGGA_1403	GBM	IV	Primary	Proneural	22.3	1	Wildtype	1	1	43	Female	4.56255
CGGA_1409	GBM	IV	Primary		76.8	0	Mutant	1	1	24	Female	4.91982
CGGA_1410	GBM	IV	Primary	Classical	27.1	1	Wildtype	1	1	27	Female	5.10894
CGGA_1418	GBM	IV	Primary	Proneural	9.4	1	Wildtype	1	1	73	Female	3.36177
CGGA_1420	GBM	IV	Primary	Proneural	12	1	Wildtype	1	1	60	Male	1.96717
CGGA_1422	GBM	IV	Primary	Classical	6.7	1	Wildtype	1	1	76	Male	3.54226
CGGA_1425	GBM	IV	Primary	Proneural	21	1	Wildtype	1	1	22	Female	5.1918
CGGA_1426	GBM	IV	Primary	Proneural	4.4	1	Wildtype	1	1	50	Female	4.55582
CGGA_1433	GBM	IV	Primary	Classical	13	1	Wildtype	1	1	72	Female	4.09255
CGGA_1441	GBM	IV	Primary	Mesenchymal	61.9	1	Wildtype	1	1	70	Male	2.32481
CGGA_1444	GBM	IV	Primary	Proneural	12.4	1	Wildtype	1	1	68	Female	5.02591
CGGA_1451	GBM	IV	Primary	Mesenchymal	14.4	1	Wildtype	1	1	45	Female	3.28836
CGGA_1452	GBM	IV	Primary	Proneural	15.4	1	Wildtype	1	1	53	Male	3.90977
CGGA_1457	GBM	IV	Primary	Proneural	10.3	1	Wildtype	1	1	60	Male	4.38198
CGGA_1461	GBM	IV	Primary	Classical	7.4	1	Wildtype	1	1	60	Female	4.8166
CGGA_1462	GBM	IV	Primary	Mesenchymal	5.7	1	Wildtype	1	1	49	Male	4.81506
CGGA_1467	GBM	IV	Primary		28.5	1	Mutant	1	0	58	Male	2.9982
CGGA_1472	GBM	IV	Primary		33.7	1		0	0	34	Male	3.68482
CGGA_1476	GBM	IV	Primary	Classical	9.8	1	Wildtype	0	0	53	Female	4.66732
CGGA_1478	GBM	IV	Primary	Classical	17.8	1	Wildtype	1	1	72	Female	4.26978
CGGA_1481	GBM	IV	Primary	Classical	4.3	1	Wildtype	0	0	55	Male	2.38957
CGGA_1486	GBM	IV	Primary	Classical	6	1	Wildtype	1	1	45	Male	3.05832
CGGA_1491	GBM	IV	Primary		8.1	1	Mutant	1	1	29	Male	5.07425
CGGA_1494	GBM	IV	Primary	Classical	8.8	1	Wildtype	1	1	21	Male	2.51602
CGGA_1498	GBM	IV	Primary	Classical		0	Wildtype			69	Male	2.81558
CGGA_1500	GBM	IV	Primary	Proneural	3.6	1	Wildtype	1	1	45	Female	2.85798
CGGA_1501	GBM	IV	Primary		7.3	1		1	1	58	Male	4.06091
CGGA_1503	GBM	IV	Primary	Mesenchymal	25.5	1	Wildtype	1	1	47	Male	3.53232
CGGA_1521	GBM	IV	Primary	Classical	6.7	1	Wildtype	1	1	63	Female	5.27984
CGGA_1529	GBM	IV	Primary	Proneural	19.2	1	Wildtype			63	Male	4.63517
CGGA_1534	GBM	IV	Primary		0.9	1	Mutant	0	0	58	Female	5.77189
CGGA_1537	GBM	IV	Primary	Classical	3.2	1	Wildtype	0	0	73	Male	3.76871
CGGA_1539	GBM	IV	Primary		68.6	0	Mutant	1	1	61	Male	6.11374
CGGA_1542	GBM	IV	Primary		6	0	Mutant	1	1	26	Male	2.88362
CGGA_1543	GBM	IV	Primary		23.8	1	Mutant	1	0	57	Male	3.50716
CGGA_1546	GBM	IV	Primary	Mesenchymal	7.3	1	Wildtype	0	1	56	Male	3.21412
CGGA_1548	GBM	IV	Primary	Mesenchymal	34.7	1	Wildtype	1	1	53	Male	3.95047
CGGA_1551	GBM	IV	Primary		11.4	1		1	1	50	Female	2.66676
CGGA_1559	GBM	IV	Primary		19.8	1	Mutant	0	1	63	Male	5.41954
CGGA_1560	GBM	IV	Primary		15.1	1	Mutant	1	1	35	Female	4.13504
CGGA_1564	GBM	IV	Primary	Proneural	6.2	1	Wildtype	1	1	48	Male	4.64847
CGGA_1571	GBM	IV	Primary		13.5	0	Mutant	1	1	43	Female	4.40395
CGGA_1586	GBM	IV	Primary	Mesenchymal	7.6	1	Wildtype	1	1	55	Female	3.87774
CGGA_1595	GBM	IV	Primary		65.2	0		1	1	34	Female	3.0268
CGGA_1596	GBM	IV	Primary	Proneural	6.7	1	Wildtype	1	1	63	Male	4.23113
CGGA_1597	GBM	IV	Primary	Proneural	5.7	1	Wildtype	1	1	58	Male	3.6837
CGGA_1601	GBM	IV	Primary	Mesenchymal	23.3	1	Wildtype	1	1	66	Male	4.06091
CGGA_1612	GBM	IV	Primary	Mesenchymal	23.6	1	Wildtype	1	1	68	Male	3.69153
CGGA_1613	GBM	IV	Primary	Proneural	8.2	0	Wildtype	1	1	53	Male	3.71149
CGGA_1626	GBM	IV	Primary	Mesenchymal	22.9	1	Wildtype	1	1	66	Male	3.60051
CGGA_1634	GBM	IV	Primary	Proneural	12	1	Wildtype	0	0	26	Female	4.72629
CGGA_1635	GBM	IV	Primary	Mesenchymal	10.9	1	Wildtype	1	1	43	Female	1.73985
CGGA_1643	GBM	IV	Primary	Proneural	5.6	0	Wildtype			50	Female	5.26379
CGGA_1644	GBM	IV	Primary	Mesenchymal	5.7	1	Wildtype	1	1	48	Male	3.52607
CGGA_1650	GBM	IV	Primary		42.2	1	Mutant	1	1	36	Male	4.16511
CGGA_1654	GBM	IV	Primary	Proneural		0	Wildtype			61	Male	4.17393
CGGA_1666	GBM	IV	Primary	Proneural	8.2	1	Wildtype	1	1	60	Male	2.45943
CGGA_1678	GBM	IV	Primary	Proneural	21.6	1	Wildtype	1	1	51	Male	3.69599
CGGA_1681	GBM	IV	Primary	Proneural	11.4	1	Wildtype	1	1	58	Female	2.46467
CGGA_1684	GBM	IV	Primary	Proneural		0	Wildtype			51	Male	2.48285
CGGA_1687	GBM	IV	Primary	Proneural	57.1	0	Wildtype	1	1	14	Male	4.44162
CGGA_1690	GBM	IV	Primary	Mesenchymal	19.5	1	Wildtype	1	1	60	Male	4.64212
CGGA_1694	GBM	IV	Primary	Proneural	20.5	1	Wildtype	1	1	55	Male	3.80632
CGGA_1698	GBM	IV	Primary	Proneural	12.8	1	Wildtype	0	0	55	Female	3.9991
CGGA_1699	GBM	IV	Primary		56.2	0	Mutant	1	1	41	Female	2.42223
CGGA_1706	GBM	IV	Primary	Mesenchymal	55.5	0	Wildtype	1	1	60	Male	2.91456
CGGA_1708	GBM	IV	Primary	Proneural	36.9	1	Wildtype	1	1	54	Female	2.73769
CGGA_1709	GBM	IV	Primary	Mesenchymal	13.6	1	Wildtype	1	1	47	Male	5.35262
CGGA_1713	GBM	IV	Primary	Proneural	10.9	1	Wildtype	1	1	62	Male	5.47768
CGGA_1722	GBM	IV	Primary	Classical	11.5	1	Wildtype	1	1	60	Female	2.14405
CGGA_1727	GBM	IV	Primary		52.6	0	Mutant	1	1	48	Male	3.6427
CGGA_1728	GBM	IV	Primary		30.1	1	Mutant	1	1	45	Male	6.11894
CGGA_1735	GBM	IV	Primary	Classical	26.7	1	Wildtype	1	1	54	Male	5.46891
CGGA_1736	GBM	IV	Primary	Classical	30.8	1	Wildtype	1	1	57	Female	3.51223
CGGA_1740	GBM	IV	Primary	Proneural	11.9	1	Wildtype	0	0	50	Female	5.65277
CGGA_1744	GBM	IV	Primary		51.2	0		1	1	51	Male	3.52857
CGGA_1749	GBM	IV	Primary	Classical	13.2	1	Wildtype	1	1	44	Female	5.75995
CGGA_1750	GBM	IV	Primary	Proneural	8.2	1	Wildtype	1	1	52	Female	3.36036
CGGA_1758	GBM	IV	Primary	Classical	13.6	1	Wildtype	1	1	45	Female	5.66164
CGGA_1764	GBM	IV	Primary		23.3	1	Mutant	1	1	33	Male	4.79805
CGGA_1767	GBM	IV	Primary	Proneural	2.8	1	Wildtype	0	0	63	Male	2.17951
CGGA_1769	GBM	IV	Primary	Classical	48.5	0	Wildtype	1	1	49	Female	2.87578
CGGA_1780	GBM	IV	Primary	Proneural	47.5	0	Wildtype	1	1	57	Female	2.79701
CGGA_1807	GBM	IV	Primary	Proneural	8.1	1	Wildtype			65	Female	5.85947
CGGA_1812	GBM	IV	Primary	Classical	25.6	1	Wildtype			65	Male	4.44559
CGGA_1817	GBM	IV	Primary	Classical	13.1	1	Wildtype	1	1	72	Female	3.49953
CGGA_1819	GBM	IV	Primary	Mesenchymal	43.5	0	Wildtype	1	1	55	Male	4.30451
CGGA_1826	GBM	IV	Primary	Classical	1.4	1	Wildtype	0	0	70	Female	3.98732
CGGA_1833	GBM	IV	Primary	Classical	16.2	1	Wildtype	1	1	60	Female	5.34056
CGGA_1840	GBM	IV	Primary	Proneural	38.8	0	Wildtype	1	1	58	Female	3.6792
CGGA_1866	GBM	IV	Primary	Mesenchymal	4.2	1	Wildtype	1	1	68	Male	4.62877
CGGA_1870	GBM	IV	Primary		38.7	0	Mutant	1	1	62	Male	4.93923
CGGA_1901	GBM	IV	Primary	Mesenchymal	17.8	1	Wildtype	1	1	60	Male	1.84398
CGGA_1916	GBM	IV	Primary			0	Mutant	0	0	33	Female	5.97338
CGGA_274	GBM	IV	Primary	Mesenchymal	20.1	0	Wildtype	1	1	55	Female	4.39369
CGGA_342	GBM	IV	Primary	Classical	16.4	1	Wildtype	1	1	49	Female	2.73335
CGGA_413	GBM	IV	Primary	Classical	6	0	Wildtype	1	1	54	Male	2.66676
CGGA_483	GBM	IV	Primary	Mesenchymal	9.1	1	Wildtype	1	1	59	Female	5.32048
CGGA_491	GBM	IV	Primary		35.3	1	Mutant	1	1	36	Female	4.63459
CGGA_494	GBM	IV	Primary	Classical	135.1	0	Wildtype	1	1	58	Female	3.18903
CGGA_499	GBM	IV	Primary	Mesenchymal	4	1	Wildtype	1	0	51	Male	4.09845
CGGA_509	GBM	IV	Primary	Mesenchymal	20.5	1	Wildtype	1	1	38	Male	5.41583
CGGA_525	GBM	IV	Primary	Mesenchymal	4.5	1	Wildtype	1	0	61	Male	3.90785
CGGA_604	GBM	IV	Primary	Classical	12.5	1	Wildtype	1	1	46	Male	4.01346
CGGA_658	GBM	IV	Primary	Classical	12.2	1	Wildtype	1	0	55	Male	4.72574
CGGA_676	GBM	IV	Primary	Classical	12.4	1	Wildtype	1	0	60	Male	4.05311
CGGA_679	GBM	IV	Primary	Classical	8.6	1	Wildtype	1	0	63	Female	4.34056
CGGA_680	GBM	IV	Primary	Classical	78	1	Wildtype	1	1	44	Male	2.81762
CGGA_700	GBM	IV	Primary		5.6	0	Mutant	1	1	24	Female	5.44593
CGGA_710	GBM	IV	Primary		21.7	1	Mutant	0	1	41	Male	3.62059
CGGA_731	GBM	IV	Primary	Classical	16.5	1	Wildtype	1	0	50	Male	4.18269
CGGA_747	GBM	IV	Primary		31.9	1	Mutant	1	0	29	Male	5.54659
CGGA_759	GBM	IV	Primary		41.5	1	Mutant	1	1	30	Male	5.34127
CGGA_761	GBM	IV	Primary		60.5	1	Mutant	1	0	45	Male	4.17233
CGGA_782	GBM	IV	Primary	Classical	9.5	1	Wildtype	1	0	60	Male	3.79701
CGGA_789	GBM	IV	Primary	Mesenchymal	11.3	1	Wildtype	1	0	50	Male	3.47897
CGGA_802	GBM	IV	Primary	Classical	22.4	1	Wildtype	1	1	42	Male	3.63227
CGGA_804	GBM	IV	Primary	Proneural	20.2	0	Wildtype	1	1	53	Female	3.64501
CGGA_808	GBM	IV	Primary	Classical	38.4	0	Wildtype	1	1	38	Male	4.18666
CGGA_831	GBM	IV	Primary	Mesenchymal	18	1	Wildtype	1	1	55	Female	4.92172
CGGA_837	GBM	IV	Primary	Classical	14.2	1	Wildtype	1	1	57	Male	3.96809
CGGA_842	GBM	IV	Primary	Proneural	6.7	1	Wildtype	1	1	63	Female	3.73118
CGGA_848	GBM	IV	Primary	Classical	7.9	0	Wildtype	1	0	54	Female	3.41954
CGGA_850	GBM	IV	Primary	Classical	18.5	0	Wildtype	0	0	52	Female	4.21878
CGGA_859	GBM	IV	Primary	Mesenchymal	12.7	1	Wildtype	1	0	56	Male	3.38543
CGGA_876	GBM	IV	Primary	Mesenchymal	5.2	1	Wildtype			60	Female	3.59574
CGGA_878	GBM	IV	Primary	Classical	28.4	1	Wildtype	0	1	42	Male	4.40122
CGGA_902	GBM	IV	Primary	Proneural	6.3	1	Wildtype			54	Male	2.38957
CGGA_D03	GBM	IV	Primary	Proneural	13.9	1	Wildtype	1	0	44	Male	4.1127
CGGA_D09	GBM	IV	Primary	Classical	7.7	1	Wildtype	1	0	57	Male	3.56925
CGGA_D30	GBM	IV	Primary	Classical	7.1	1	Wildtype	1	0	70	Male	3.61117
CGGA_D35	GBM	IV	Primary	Proneural	21.7	1	Wildtype	1	0	68	Female	3.08576
CGGA_D37	GBM	IV	Primary	Mesenchymal	31.7	1	Wildtype	1	1	55	Male	2.57773
CGGA_D57	GBM	IV	Primary	Classical	25.2	1	Wildtype	1	1	40	Male	3.6017
CGGA_P100	GBM	IV	Primary	Mesenchymal	8.8	1	Wildtype			67	Male	3.81044
CGGA_P102	GBM	IV	Primary		41.7	1	Mutant	1	1	30	Male	5.3194
CGGA_P112	GBM	IV	Primary	Classical	27.4	1	Wildtype	1	1	65	Male	3.43162
CGGA_P116	GBM	IV	Primary	Classical	10	1	Wildtype	1		58	Male	3.16672
CGGA_P136	GBM	IV	Primary	Proneural	27.7	1	Wildtype	1	1	41	Female	3.71039
CGGA_P143	GBM	IV	Primary	Mesenchymal	8.6	1	Wildtype	1	1	66	Female	4.04264
CGGA_P15	GBM	IV	Primary		23.8	1		1	1	49	Male	4.86987
CGGA_P154	GBM	IV	Primary			0	Mutant			50	Male	4.23496
CGGA_P16	GBM	IV	Primary		14.7	0	Mutant			38	Male	5.29829
CGGA_P160	GBM	IV	Primary	Mesenchymal	7.2	1	Wildtype	1	1	72	Female	4.8334
CGGA_P164	GBM	IV	Primary	Proneural	39.1	0	Wildtype	1	1	27	Male	2.30743
CGGA_P178	GBM	IV	Primary	Classical	35.5	0	Wildtype	1	1	52	Female	1.30451
CGGA_P180	GBM	IV	Primary		8.5	1	Mutant	1	1	47	Male	3.77926
CGGA_P205	GBM	IV	Primary	Proneural	19.2	1	Wildtype	1	1	66	Male	1.96347
CGGA_P22	GBM	IV	Primary	Classical	13.3	1	Wildtype	1	1	62	Male	5.37156
CGGA_P25	GBM	IV	Primary	Proneural	4.8	1	Wildtype	1	1	64	Male	2.24793
CGGA_P28	GBM	IV	Primary	Classical	3.5	1	Wildtype	0	0	61	Male	4.54597
CGGA_P609	GBM	IV	Primary	Mesenchymal	12.5	0	Wildtype	0	0	19	Female	3.38405

## Sheet: Notch2
Sample	Histology	Grade	PRS_type	Subtype	survival	status	IDH_status	Radio_status	Chemo_status	Age	Gender	NOTCH2_mRNA
CGGA_1001	GBM	IV	Primary	Mesenchymal	112.7	0	Wildtype	0	1	11	Male	3.69153
CGGA_1007	GBM	IV	Primary	Classical	11.3	1	Wildtype	1	1	57	Female	4.40803
CGGA_1008	GBM	IV	Primary	Classical	10.4	1	Wildtype	1	1	54	Female	5.01033
CGGA_1011	GBM	IV	Primary	Mesenchymal	3.6	1	Wildtype	1	0	46	Female	3.97177
CGGA_1015	GBM	IV	Primary	Mesenchymal	5.4	1	Wildtype	1	0	62	Male	5.2149
CGGA_1017	GBM	IV	Primary	Proneural	25.2	1	Wildtype	1	0	29	Female	3.26303
CGGA_1023	GBM	IV	Primary	Classical	22.4	1	Wildtype	1	1	56	Female	2.81352
CGGA_1024	GBM	IV	Primary	Proneural	101.1	1	Wildtype	1	1	64	Male	4.34979
CGGA_1026	GBM	IV	Primary	Classical	51.6	1	Wildtype	1	1	57	Male	4.95559
CGGA_1035	GBM	IV	Primary	Mesenchymal	18.6	1	Wildtype	1	1	60	Female	5.09972
CGGA_1036	GBM	IV	Primary	Proneural	26.5	1	Wildtype	1	1	41	Male	3
CGGA_1039	GBM	IV	Primary	Classical	23.9	1	Wildtype	0	1	40	Male	5.57592
CGGA_1041	GBM	IV	Primary	Proneural	105.3	0	Wildtype	1	1	58	Male	3.11936
CGGA_1045	GBM	IV	Primary	Mesenchymal	11.4	1	Wildtype	1	1	79	Male	3.48027
CGGA_1049	GBM	IV	Primary	Classical	26.6	1	Wildtype	1	1	58	Male	5.29719
CGGA_1053	GBM	IV	Primary	Proneural	12.2	1	Wildtype	1	1	63	Female	3.21412
CGGA_1070	GBM	IV	Primary	Classical	10.9	1	Wildtype	1	0	37	Male	4.18982
CGGA_1072	GBM	IV	Primary	Classical	35.8	1	Wildtype	1	1	26	Male	4.07125
CGGA_1073	GBM	IV	Primary	Classical	8.9	1	Wildtype	1	0	42	Female	4.1643
CGGA_1074	GBM	IV	Primary	Mesenchymal	2.8	1	Wildtype	1	1	50	Male	4.34341
CGGA_1075	GBM	IV	Primary	Mesenchymal	13.1	1	Wildtype	1	1	72	Male	2.61824
CGGA_1077	GBM	IV	Primary	Mesenchymal	19.4	1	Wildtype	1	0	47	Male	3.00899
CGGA_1083	GBM	IV	Primary	Mesenchymal	14.8	1	Wildtype	1	1	59	Male	3.70929
CGGA_1086	GBM	IV	Primary	Mesenchymal	65	1	Wildtype	1	1	65	Female	3.44361
CGGA_1091	GBM	IV	Primary	Classical	36.7	1	Wildtype	1	1	51	Female	4.30961
CGGA_1103	GBM	IV	Primary		19.2	1	Mutant	1	1	35	Female	4.12102
CGGA_1106	GBM	IV	Primary	Mesenchymal	13.8	1	Wildtype	1	1	37	Male	4.1235
CGGA_1109	GBM	IV	Primary	Classical	44.3	1	Wildtype			42	Male	4.44956
CGGA_1114	GBM	IV	Primary	Mesenchymal	15.1	1	Wildtype	1	1	53	Male	3.63575
CGGA_1124	GBM	IV	Primary	Mesenchymal	15.9	1	Wildtype	1	1	47	Male	3.24489
CGGA_1134	GBM	IV	Primary	Mesenchymal	1.9	1	Wildtype	0	1	56	Female	3.61235
CGGA_1135	GBM	IV	Primary	Classical	40.9	1	Wildtype	1	1	40	Male	3.13093
CGGA_1138	GBM	IV	Primary	Proneural	13.5	1	Wildtype	1	1	54	Male	2.91839
CGGA_1139	GBM	IV	Primary	Classical	39.3	1	Wildtype	1	1	53	Female	3.34199
CGGA_1142	GBM	IV	Primary	Classical	33	1	Wildtype	1	1	60	Male	3.51349
CGGA_1171	GBM	IV	Primary	Mesenchymal	13.5	1	Wildtype	1	1	40	Male	4.03562
CGGA_1172	GBM	IV	Primary		90.2	0	Mutant	1	1	36	Female	2.51602
CGGA_1180	GBM	IV	Primary	Mesenchymal	40.3	0	Wildtype	1	1	48	Female	3.3147
CGGA_1214	GBM	IV	Primary	Classical	19.9	1	Wildtype	1	1	49	Female	3.72683
CGGA_1216	GBM	IV	Primary	Classical	10.3	1	Wildtype	1	1	44	Male	4.23726
CGGA_1219	GBM	IV	Primary		69.7	1	Mutant	1	1	57	Female	3.79701
CGGA_1224	GBM	IV	Primary	Mesenchymal	8.9	1	Wildtype	1	1	57	Male	3.42626
CGGA_1234	GBM	IV	Primary	Mesenchymal	23.2	1	Wildtype	1	1	32	Male	4.51096
CGGA_1236	GBM	IV	Primary	Proneural	6.3	1	Wildtype	0	0	47	Female	1.88362
CGGA_1237	GBM	IV	Primary	Proneural	9.7	1	Wildtype	1	1	62	Male	3.14078
CGGA_1240	GBM	IV	Primary	Mesenchymal	0.6	1	Wildtype	0	0	33	Male	4.20163
CGGA_1251	GBM	IV	Primary	Proneural	8.9	1	Wildtype	1	1	42	Female	3.09592
CGGA_1256	GBM	IV	Primary		84.1	0		1	1	52	Female	1.74846
CGGA_1258	GBM	IV	Primary	Proneural	3.7	1	Wildtype	0	0	42	Male	3.62527
CGGA_1270	GBM	IV	Primary	Proneural	6.2	1	Wildtype	1	1	60	Female	2.53356
CGGA_1275	GBM	IV	Primary	Mesenchymal	6	1	Wildtype	1	1	70	Male	2.97636
CGGA_1282	GBM	IV	Primary	Classical	36.7	1	Wildtype	1	1	33	Female	3.83188
CGGA_1287	GBM	IV	Primary		17.5	1	Mutant	1	1	29	Male	4.59872
CGGA_1299	GBM	IV	Primary	Classical	18.1	1	Wildtype	1	1	54	Male	3.86987
CGGA_1313	GBM	IV	Primary	Classical	12.5	1	Wildtype	1	1	42	Male	4.50906
CGGA_1314	GBM	IV	Primary		5.7	1	Mutant	0	0	27	Female	3.45022
CGGA_1320	GBM	IV	Primary	Proneural	1.9	1	Wildtype	0	1	19	Male	4.17313
CGGA_1326	GBM	IV	Primary		10.6	1	Mutant	1	0	45	Male	2.58736
CGGA_1332	GBM	IV	Primary	Classical	16.8	0	Wildtype	0	1	55	Female	4.18269
CGGA_1338	GBM	IV	Primary	Mesenchymal	36.9	1	Wildtype	1	1	61	Female	4.04264
CGGA_1342	GBM	IV	Primary	Mesenchymal	6.1	1	Wildtype	1	1	47	Male	4.5435
CGGA_1353	GBM	IV	Primary	Classical	33.6	1	Wildtype	1	1	65	Male	4.22342
CGGA_1354	GBM	IV	Primary	Classical	17.4	1	Wildtype	1	1	40	Female	3.07039
CGGA_1365	GBM	IV	Primary	Mesenchymal	8.3	1	Wildtype	1	1	55	Male	3.48929
CGGA_1371	GBM	IV	Primary	Mesenchymal	79	0	Wildtype	1	1	68	Male	3.10936
CGGA_1378	GBM	IV	Primary	Proneural	12.4	1	Wildtype	1	1	47	Male	2.70487
CGGA_1380	GBM	IV	Primary	Proneural	9.6	1	Wildtype	1	1	46	Male	2.81352
CGGA_1382	GBM	IV	Primary	Classical	9.3	1	Wildtype	1	1	57	Male	4.72356
CGGA_1384	GBM	IV	Primary		6.3	1	Mutant	1	1	39	Female	4.76447
CGGA_139	GBM	IV	Primary		22.8	1	Mutant	1	1	59	Male	2.67129
CGGA_1391	GBM	IV	Primary	Proneural	14	0	Wildtype	1	1	62	Male	3.33342
CGGA_1392	GBM	IV	Primary	Proneural	15.6	1	Wildtype	1	1	62	Male	2.44361
CGGA_1402	GBM	IV	Primary	Mesenchymal	77.4	0	Wildtype	1	1	30	Male	3.37434
CGGA_1403	GBM	IV	Primary	Proneural	22.3	1	Wildtype	1	1	43	Female	4.29719
CGGA_1409	GBM	IV	Primary		76.8	0	Mutant	1	1	24	Female	5.07553
CGGA_1410	GBM	IV	Primary	Classical	27.1	1	Wildtype	1	1	27	Female	5.1416
CGGA_1418	GBM	IV	Primary	Proneural	9.4	1	Wildtype	1	1	73	Female	3.22497
CGGA_1420	GBM	IV	Primary	Proneural	12	1	Wildtype	1	1	60	Male	1.67807
CGGA_1422	GBM	IV	Primary	Classical	6.7	1	Wildtype	1	1	76	Male	2.62527
CGGA_1425	GBM	IV	Primary	Proneural	21	1	Wildtype	1	1	22	Female	1.23266
CGGA_1426	GBM	IV	Primary	Proneural	4.4	1	Wildtype	1	1	50	Female	2.57531
CGGA_1433	GBM	IV	Primary	Classical	13	1	Wildtype	1	1	72	Female	2.91839
CGGA_1441	GBM	IV	Primary	Mesenchymal	61.9	1	Wildtype	1	1	70	Male	2.3978
CGGA_1444	GBM	IV	Primary	Proneural	12.4	1	Wildtype	1	1	68	Female	2.69822
CGGA_1451	GBM	IV	Primary	Mesenchymal	14.4	1	Wildtype	1	1	45	Female	2.58256
CGGA_1452	GBM	IV	Primary	Proneural	15.4	1	Wildtype	1	1	53	Male	2.46467
CGGA_1457	GBM	IV	Primary	Proneural	10.3	1	Wildtype	1	1	60	Male	3.47768
CGGA_1461	GBM	IV	Primary	Classical	7.4	1	Wildtype	1	1	60	Female	3.65076
CGGA_1462	GBM	IV	Primary	Mesenchymal	5.7	1	Wildtype	1	1	49	Male	2.70708
CGGA_1467	GBM	IV	Primary		28.5	1	Mutant	1	0	58	Male	3.26903
CGGA_1472	GBM	IV	Primary		33.7	1		0	0	34	Male	1.65535
CGGA_1476	GBM	IV	Primary	Classical	9.8	1	Wildtype	0	0	53	Female	2.73769
CGGA_1478	GBM	IV	Primary	Classical	17.8	1	Wildtype	1	1	72	Female	3.0993
CGGA_1481	GBM	IV	Primary	Classical	4.3	1	Wildtype	0	0	55	Male	2.5509
CGGA_1486	GBM	IV	Primary	Classical	6	1	Wildtype	1	1	45	Male	2.34483
CGGA_1491	GBM	IV	Primary		8.1	1	Mutant	1	1	29	Male	3.6241
CGGA_1494	GBM	IV	Primary	Classical	8.8	1	Wildtype	1	1	21	Male	3.20163
CGGA_1498	GBM	IV	Primary	Classical		0	Wildtype			69	Male	3.17153
CGGA_1500	GBM	IV	Primary	Proneural	3.6	1	Wildtype	1	1	45	Female	2.23573
CGGA_1501	GBM	IV	Primary		7.3	1		1	1	58	Male	1.58015
CGGA_1503	GBM	IV	Primary	Mesenchymal	25.5	1	Wildtype	1	1	47	Male	2.852
CGGA_1521	GBM	IV	Primary	Classical	6.7	1	Wildtype	1	1	63	Female	5.35614
CGGA_1529	GBM	IV	Primary	Proneural	19.2	1	Wildtype			63	Male	3.10936
CGGA_1534	GBM	IV	Primary		0.9	1	Mutant	0	0	58	Female	2.37573
CGGA_1537	GBM	IV	Primary	Classical	3.2	1	Wildtype	0	0	73	Male	3.12763
CGGA_1539	GBM	IV	Primary		68.6	0	Mutant	1	1	61	Male	4.63343
CGGA_1542	GBM	IV	Primary		6	0	Mutant	1	1	26	Male	2.51349
CGGA_1543	GBM	IV	Primary		23.8	1	Mutant	1	0	57	Male	2.19849
CGGA_1546	GBM	IV	Primary	Mesenchymal	7.3	1	Wildtype	0	1	56	Male	2.17313
CGGA_1548	GBM	IV	Primary	Mesenchymal	34.7	1	Wildtype	1	1	53	Male	2.62994
CGGA_1551	GBM	IV	Primary		11.4	1		1	1	50	Female	2.29278
CGGA_1559	GBM	IV	Primary		19.8	1	Mutant	0	1	63	Male	1.18903
CGGA_1560	GBM	IV	Primary		15.1	1	Mutant	1	1	35	Female	3.47249
CGGA_1564	GBM	IV	Primary	Proneural	6.2	1	Wildtype	1	1	48	Male	3.02857
CGGA_1571	GBM	IV	Primary		13.5	0	Mutant	1	1	43	Female	2.24793
CGGA_1586	GBM	IV	Primary	Mesenchymal	7.6	1	Wildtype	1	1	55	Female	3.24489
CGGA_1595	GBM	IV	Primary		65.2	0		1	1	34	Female	2.30743
CGGA_1596	GBM	IV	Primary	Proneural	6.7	1	Wildtype	1	1	63	Male	2.36457
CGGA_1597	GBM	IV	Primary	Proneural	5.7	1	Wildtype	1	1	58	Male	2.33342
CGGA_1601	GBM	IV	Primary	Mesenchymal	23.3	1	Wildtype	1	1	66	Male	3.60051
CGGA_1612	GBM	IV	Primary	Mesenchymal	23.6	1	Wildtype	1	1	68	Male	2.87381
CGGA_1613	GBM	IV	Primary	Proneural	8.2	0	Wildtype	1	1	53	Male	2.64386
CGGA_1626	GBM	IV	Primary	Mesenchymal	22.9	1	Wildtype	1	1	66	Male	2.90689
CGGA_1634	GBM	IV	Primary	Proneural	12	1	Wildtype	0	0	26	Female	2.14731
CGGA_1635	GBM	IV	Primary	Mesenchymal	10.9	1	Wildtype	1	1	43	Female	1.4957
CGGA_1643	GBM	IV	Primary	Proneural	5.6	0	Wildtype			50	Female	2.33628
CGGA_1644	GBM	IV	Primary	Mesenchymal	5.7	1	Wildtype	1	1	48	Male	2.09424
CGGA_1650	GBM	IV	Primary		42.2	1	Mutant	1	1	36	Male	3.25096
CGGA_1654	GBM	IV	Primary	Proneural		0	Wildtype			61	Male	2.09424
CGGA_1666	GBM	IV	Primary	Proneural	8.2	1	Wildtype	1	1	60	Male	3.14405
CGGA_1678	GBM	IV	Primary	Proneural	21.6	1	Wildtype	1	1	51	Male	3.60288
CGGA_1681	GBM	IV	Primary	Proneural	11.4	1	Wildtype	1	1	58	Female	0.594549
CGGA_1684	GBM	IV	Primary	Proneural		0	Wildtype			51	Male	2.21101
CGGA_1687	GBM	IV	Primary	Proneural	57.1	0	Wildtype	1	1	14	Male	3.12928
CGGA_1690	GBM	IV	Primary	Mesenchymal	19.5	1	Wildtype	1	1	60	Male	2.79701
CGGA_1694	GBM	IV	Primary	Proneural	20.5	1	Wildtype	1	1	55	Male	3.17792
CGGA_1698	GBM	IV	Primary	Proneural	12.8	1	Wildtype	0	0	55	Female	2.57531
CGGA_1699	GBM	IV	Primary		56.2	0	Mutant	1	1	41	Female	2.14078
CGGA_1706	GBM	IV	Primary	Mesenchymal	55.5	0	Wildtype	1	1	60	Male	2.56803
CGGA_1708	GBM	IV	Primary	Proneural	36.9	1	Wildtype	1	1	54	Female	2.08406
CGGA_1709	GBM	IV	Primary	Mesenchymal	13.6	1	Wildtype	1	1	47	Male	4.90737
CGGA_1713	GBM	IV	Primary	Proneural	10.9	1	Wildtype	1	1	62	Male	2.59455
CGGA_1722	GBM	IV	Primary	Classical	11.5	1	Wildtype	1	1	60	Female	2.72247
CGGA_1727	GBM	IV	Primary		52.6	0	Mutant	1	1	48	Male	2.49313
CGGA_1728	GBM	IV	Primary		30.1	1	Mutant	1	1	45	Male	3.66676
CGGA_1735	GBM	IV	Primary	Classical	26.7	1	Wildtype	1	1	54	Male	4.30159
CGGA_1736	GBM	IV	Primary	Classical	30.8	1	Wildtype	1	1	57	Female	3.03386
CGGA_1740	GBM	IV	Primary	Proneural	11.9	1	Wildtype	0	0	50	Female	1.58976
CGGA_1744	GBM	IV	Primary		51.2	0		1	1	51	Male	2.52356
CGGA_1749	GBM	IV	Primary	Classical	13.2	1	Wildtype	1	1	44	Female	3.99639
CGGA_1750	GBM	IV	Primary	Proneural	8.2	1	Wildtype	1	1	52	Female	1.97453
CGGA_1758	GBM	IV	Primary	Classical	13.6	1	Wildtype	1	1	45	Female	3.76977
CGGA_1764	GBM	IV	Primary		23.3	1	Mutant	1	1	33	Male	3.67694
CGGA_1767	GBM	IV	Primary	Proneural	2.8	1	Wildtype	0	0	63	Male	2.58736
CGGA_1769	GBM	IV	Primary	Classical	48.5	0	Wildtype	1	1	49	Female	3.43696
CGGA_1780	GBM	IV	Primary	Proneural	47.5	0	Wildtype	1	1	57	Female	3.54967
CGGA_1807	GBM	IV	Primary	Proneural	8.1	1	Wildtype			65	Female	2.73985
CGGA_1812	GBM	IV	Primary	Classical	25.6	1	Wildtype			65	Male	2.68032
CGGA_1817	GBM	IV	Primary	Classical	13.1	1	Wildtype	1	1	72	Female	2.97085
CGGA_1819	GBM	IV	Primary	Mesenchymal	43.5	0	Wildtype	1	1	55	Male	2.14731
CGGA_1826	GBM	IV	Primary	Classical	1.4	1	Wildtype	0	0	70	Female	3.75168
CGGA_1833	GBM	IV	Primary	Classical	16.2	1	Wildtype	1	1	60	Female	3.74416
CGGA_1840	GBM	IV	Primary	Proneural	38.8	0	Wildtype	1	1	58	Female	2.12433
CGGA_1866	GBM	IV	Primary	Mesenchymal	4.2	1	Wildtype	1	1	68	Male	3.46597
CGGA_1870	GBM	IV	Primary		38.7	0	Mutant	1	1	62	Male	2.43563
CGGA_1901	GBM	IV	Primary	Mesenchymal	17.8	1	Wildtype	1	1	60	Male	2.30159
CGGA_1916	GBM	IV	Primary			0	Mutant	0	0	33	Female	4.03122
CGGA_274	GBM	IV	Primary	Mesenchymal	20.1	0	Wildtype	1	1	55	Female	3.65535
CGGA_342	GBM	IV	Primary	Classical	16.4	1	Wildtype	1	1	49	Female	3.30889
CGGA_413	GBM	IV	Primary	Classical	6	0	Wildtype	1	1	54	Male	4.53232
CGGA_483	GBM	IV	Primary	Mesenchymal	9.1	1	Wildtype	1	1	59	Female	4.83996
CGGA_491	GBM	IV	Primary		35.3	1	Mutant	1	1	36	Female	4.43829
CGGA_494	GBM	IV	Primary	Classical	135.1	0	Wildtype	1	1	58	Female	3.2765
CGGA_499	GBM	IV	Primary	Mesenchymal	4	1	Wildtype	1	0	51	Male	4.34908
CGGA_509	GBM	IV	Primary	Mesenchymal	20.5	1	Wildtype	1	1	38	Male	4.2765
CGGA_525	GBM	IV	Primary	Mesenchymal	4.5	1	Wildtype	1	0	61	Male	3.7666
CGGA_604	GBM	IV	Primary	Classical	12.5	1	Wildtype	1	1	46	Male	4.58135
CGGA_658	GBM	IV	Primary	Classical	12.2	1	Wildtype	1	0	55	Male	4.10434
CGGA_676	GBM	IV	Primary	Classical	12.4	1	Wildtype	1	0	60	Male	4.01436
CGGA_679	GBM	IV	Primary	Classical	8.6	1	Wildtype	1	0	63	Female	4.40531
CGGA_680	GBM	IV	Primary	Classical	78	1	Wildtype	1	1	44	Male	3.29719
CGGA_700	GBM	IV	Primary		5.6	0	Mutant	1	1	24	Female	3.69153
CGGA_710	GBM	IV	Primary		21.7	1	Mutant	0	1	41	Male	4.07895
CGGA_731	GBM	IV	Primary	Classical	16.5	1	Wildtype	1	0	50	Male	4.6865
CGGA_747	GBM	IV	Primary		31.9	1	Mutant	1	0	29	Male	4.72247
CGGA_759	GBM	IV	Primary		41.5	1	Mutant	1	1	30	Male	4.52607
CGGA_761	GBM	IV	Primary		60.5	1	Mutant	1	0	45	Male	4.55949
CGGA_782	GBM	IV	Primary	Classical	9.5	1	Wildtype	1	0	60	Male	4.26529
CGGA_789	GBM	IV	Primary	Mesenchymal	11.3	1	Wildtype	1	0	50	Male	3.16832
CGGA_802	GBM	IV	Primary	Classical	22.4	1	Wildtype	1	1	42	Male	4.61117
CGGA_804	GBM	IV	Primary	Proneural	20.2	0	Wildtype	1	1	53	Female	2.91073
CGGA_808	GBM	IV	Primary	Classical	38.4	0	Wildtype	1	1	38	Male	3.56803
CGGA_831	GBM	IV	Primary	Mesenchymal	18	1	Wildtype	1	1	55	Female	3.6017
CGGA_837	GBM	IV	Primary	Classical	14.2	1	Wildtype	1	1	57	Male	4.29205
CGGA_842	GBM	IV	Primary	Proneural	6.7	1	Wildtype	1	1	63	Female	4.47573
CGGA_848	GBM	IV	Primary	Classical	7.9	0	Wildtype	1	0	54	Female	4.09424
CGGA_850	GBM	IV	Primary	Classical	18.5	0	Wildtype	0	0	52	Female	4.88069
CGGA_859	GBM	IV	Primary	Mesenchymal	12.7	1	Wildtype	1	0	56	Male	4.97728
CGGA_876	GBM	IV	Primary	Mesenchymal	5.2	1	Wildtype			60	Female	4.48285
CGGA_878	GBM	IV	Primary	Classical	28.4	1	Wildtype	0	1	42	Male	4.68818
CGGA_902	GBM	IV	Primary	Proneural	6.3	1	Wildtype			54	Male	3.13258
CGGA_D03	GBM	IV	Primary	Proneural	13.9	1	Wildtype	1	0	44	Male	3.81967
CGGA_D09	GBM	IV	Primary	Classical	7.7	1	Wildtype	1	0	57	Male	4.14731
CGGA_D30	GBM	IV	Primary	Classical	7.1	1	Wildtype	1	0	70	Male	3.10266
CGGA_D35	GBM	IV	Primary	Proneural	21.7	1	Wildtype	1	0	68	Female	3.69599
CGGA_D37	GBM	IV	Primary	Mesenchymal	31.7	1	Wildtype	1	1	55	Male	4.20789
CGGA_D57	GBM	IV	Primary	Classical	25.2	1	Wildtype	1	1	40	Male	4.74201
CGGA_P100	GBM	IV	Primary	Mesenchymal	8.8	1	Wildtype			67	Male	3.30451
CGGA_P102	GBM	IV	Primary		41.7	1	Mutant	1	1	30	Male	3.45681
CGGA_P112	GBM	IV	Primary	Classical	27.4	1	Wildtype	1	1	65	Male	3.34483
CGGA_P116	GBM	IV	Primary	Classical	10	1	Wildtype	1		58	Male	2.36737
CGGA_P136	GBM	IV	Primary	Proneural	27.7	1	Wildtype	1	1	41	Female	3.28096
CGGA_P143	GBM	IV	Primary	Mesenchymal	8.6	1	Wildtype	1	1	66	Female	4.74362
CGGA_P15	GBM	IV	Primary		23.8	1		1	1	49	Male	2.52105
CGGA_P154	GBM	IV	Primary			0	Mutant			50	Male	2.38128
CGGA_P16	GBM	IV	Primary		14.7	0	Mutant			38	Male	3.41143
CGGA_P160	GBM	IV	Primary	Mesenchymal	7.2	1	Wildtype	1	1	72	Female	4.08151
CGGA_P164	GBM	IV	Primary	Proneural	39.1	0	Wildtype	1	1	27	Male	2.83592
CGGA_P178	GBM	IV	Primary	Classical	35.5	0	Wildtype	1	1	52	Female	1.03562
CGGA_P180	GBM	IV	Primary		8.5	1	Mutant	1	1	47	Male	3.0036
CGGA_P205	GBM	IV	Primary	Proneural	19.2	1	Wildtype	1	1	66	Male	1.66903
CGGA_P22	GBM	IV	Primary	Classical	13.3	1	Wildtype	1	1	62	Male	2.93357
CGGA_P25	GBM	IV	Primary	Proneural	4.8	1	Wildtype	1	1	64	Male	3.38819
CGGA_P28	GBM	IV	Primary	Classical	3.5	1	Wildtype	0	0	61	Male	3.70155
CGGA_P609	GBM	IV	Primary	Mesenchymal	12.5	0	Wildtype	0	0	19	Female	1.43829

## Sheet: Notch4
Sample	Histology	Grade	PRS_type	Subtype	survival	status	IDH_status	Radio_status	Chemo_status	Age	Gender	NOTCH4_mRNA
CGGA_1001	GBM	IV	Primary	Mesenchymal	112.7	0	Wildtype	0	1	11	Male	4.05658
CGGA_1007	GBM	IV	Primary	Classical	11.3	1	Wildtype	1	1	57	Female	5.01123
CGGA_1008	GBM	IV	Primary	Classical	10.4	1	Wildtype	1	1	54	Female	4.15137
CGGA_1011	GBM	IV	Primary	Mesenchymal	3.6	1	Wildtype	1	0	46	Female	3.42626
CGGA_1015	GBM	IV	Primary	Mesenchymal	5.4	1	Wildtype	1	0	62	Male	2.68032
CGGA_1017	GBM	IV	Primary	Proneural	25.2	1	Wildtype	1	0	29	Female	3.27501
CGGA_1023	GBM	IV	Primary	Classical	22.4	1	Wildtype	1	1	56	Female	4.88411
CGGA_1024	GBM	IV	Primary	Proneural	101.1	1	Wildtype	1	1	64	Male	4.36317
CGGA_1026	GBM	IV	Primary	Classical	51.6	1	Wildtype	1	1	57	Male	4.93404
CGGA_1035	GBM	IV	Primary	Mesenchymal	18.6	1	Wildtype	1	1	60	Female	2.50589
CGGA_1036	GBM	IV	Primary	Proneural	26.5	1	Wildtype	1	1	41	Male	4.42425
CGGA_1039	GBM	IV	Primary	Classical	23.9	1	Wildtype	0	1	40	Male	3.79494
CGGA_1041	GBM	IV	Primary	Proneural	105.3	0	Wildtype	1	1	58	Male	3.77505
CGGA_1045	GBM	IV	Primary	Mesenchymal	11.4	1	Wildtype	1	1	79	Male	4.67807
CGGA_1049	GBM	IV	Primary	Classical	26.6	1	Wildtype	1	1	58	Male	3.46074
CGGA_1053	GBM	IV	Primary	Proneural	12.2	1	Wildtype	1	1	63	Female	4.80735
CGGA_1070	GBM	IV	Primary	Classical	10.9	1	Wildtype	1	0	37	Male	4.46597
CGGA_1072	GBM	IV	Primary	Classical	35.8	1	Wildtype	1	1	26	Male	3.34625
CGGA_1073	GBM	IV	Primary	Classical	8.9	1	Wildtype	1	0	42	Female	3.92695
CGGA_1074	GBM	IV	Primary	Mesenchymal	2.8	1	Wildtype	1	1	50	Male	4.14323
CGGA_1075	GBM	IV	Primary	Mesenchymal	13.1	1	Wildtype	1	1	72	Male	5.42861
CGGA_1077	GBM	IV	Primary	Mesenchymal	19.4	1	Wildtype	1	0	47	Male	4.62234
CGGA_1083	GBM	IV	Primary	Mesenchymal	14.8	1	Wildtype	1	1	59	Male	4.12598
CGGA_1086	GBM	IV	Primary	Mesenchymal	65	1	Wildtype	1	1	65	Female	2.47768
CGGA_1091	GBM	IV	Primary	Classical	36.7	1	Wildtype	1	1	51	Female	3.51854
CGGA_1103	GBM	IV	Primary		19.2	1	Mutant	1	1	35	Female	3.80735
CGGA_1106	GBM	IV	Primary	Mesenchymal	13.8	1	Wildtype	1	1	37	Male	4.09845
CGGA_1109	GBM	IV	Primary	Classical	44.3	1	Wildtype			42	Male	3.98094
CGGA_1114	GBM	IV	Primary	Mesenchymal	15.1	1	Wildtype	1	1	53	Male	3.72028
CGGA_1124	GBM	IV	Primary	Mesenchymal	15.9	1	Wildtype	1	1	47	Male	3.46467
CGGA_1134	GBM	IV	Primary	Mesenchymal	1.9	1	Wildtype	0	1	56	Female	3.96625
CGGA_1135	GBM	IV	Primary	Classical	40.9	1	Wildtype	1	1	40	Male	6.02126
CGGA_1138	GBM	IV	Primary	Proneural	13.5	1	Wildtype	1	1	54	Male	4.7148
CGGA_1139	GBM	IV	Primary	Classical	39.3	1	Wildtype	1	1	53	Female	4.52857
CGGA_1142	GBM	IV	Primary	Classical	33	1	Wildtype	1	1	60	Male	5.1375
CGGA_1171	GBM	IV	Primary	Mesenchymal	13.5	1	Wildtype	1	1	40	Male	3.51854
CGGA_1172	GBM	IV	Primary		90.2	0	Mutant	1	1	36	Female	4.87873
CGGA_1180	GBM	IV	Primary	Mesenchymal	40.3	0	Wildtype	1	1	48	Female	4.49697
CGGA_1214	GBM	IV	Primary	Classical	19.9	1	Wildtype	1	1	49	Female	4.40122
CGGA_1216	GBM	IV	Primary	Classical	10.3	1	Wildtype	1	1	44	Male	3.46074
CGGA_1219	GBM	IV	Primary		69.7	1	Mutant	1	1	57	Female	4.26604
CGGA_1224	GBM	IV	Primary	Mesenchymal	8.9	1	Wildtype	1	1	57	Male	4.04876
CGGA_1234	GBM	IV	Primary	Mesenchymal	23.2	1	Wildtype	1	1	32	Male	3.67243
CGGA_1236	GBM	IV	Primary	Proneural	6.3	1	Wildtype	0	0	47	Female	4.26379
CGGA_1237	GBM	IV	Primary	Proneural	9.7	1	Wildtype	1	1	62	Male	4.2854
CGGA_1240	GBM	IV	Primary	Mesenchymal	0.6	1	Wildtype	0	0	33	Male	3.64731
CGGA_1251	GBM	IV	Primary	Proneural	8.9	1	Wildtype	1	1	42	Female	3.9855
CGGA_1256	GBM	IV	Primary		84.1	0		1	1	52	Female	4.41414
CGGA_1258	GBM	IV	Primary	Proneural	3.7	1	Wildtype	0	0	42	Male	4.85748
CGGA_1270	GBM	IV	Primary	Proneural	6.2	1	Wildtype	1	1	60	Female	3.9855
CGGA_1275	GBM	IV	Primary	Mesenchymal	6	1	Wildtype	1	1	70	Male	3.83996
CGGA_1282	GBM	IV	Primary	Classical	36.7	1	Wildtype	1	1	33	Female	6.27184
CGGA_1287	GBM	IV	Primary		17.5	1	Mutant	1	1	29	Male	2.76341
CGGA_1299	GBM	IV	Primary	Classical	18.1	1	Wildtype	1	1	54	Male	5.20438
CGGA_1313	GBM	IV	Primary	Classical	12.5	1	Wildtype	1	1	42	Male	3.82883
CGGA_1314	GBM	IV	Primary		5.7	1	Mutant	0	0	27	Female	4.30451
CGGA_1320	GBM	IV	Primary	Proneural	1.9	1	Wildtype	0	1	19	Male	4.04527
CGGA_1326	GBM	IV	Primary		10.6	1	Mutant	1	0	45	Male	4.66164
CGGA_1332	GBM	IV	Primary	Classical	16.8	0	Wildtype	0	1	55	Female	4.51286
CGGA_1338	GBM	IV	Primary	Mesenchymal	36.9	1	Wildtype	1	1	61	Female	4.1914
CGGA_1342	GBM	IV	Primary	Mesenchymal	6.1	1	Wildtype	1	1	47	Male	3.19535
CGGA_1353	GBM	IV	Primary	Classical	33.6	1	Wildtype	1	1	65	Male	4.33414
CGGA_1354	GBM	IV	Primary	Classical	17.4	1	Wildtype	1	1	40	Female	5.88923
CGGA_1365	GBM	IV	Primary	Mesenchymal	8.3	1	Wildtype	1	1	55	Male	1.85997
CGGA_1371	GBM	IV	Primary	Mesenchymal	79	0	Wildtype	1	1	68	Male	4.98778
CGGA_1378	GBM	IV	Primary	Proneural	12.4	1	Wildtype	1	1	47	Male	2.11437
CGGA_1380	GBM	IV	Primary	Proneural	9.6	1	Wildtype	1	1	46	Male	4.24945
CGGA_1382	GBM	IV	Primary	Classical	9.3	1	Wildtype	1	1	57	Male	3.74631
CGGA_1384	GBM	IV	Primary		6.3	1	Mutant	1	1	39	Female	3.93357
CGGA_139	GBM	IV	Primary		22.8	1	Mutant	1	1	59	Male	3.27798
CGGA_1391	GBM	IV	Primary	Proneural	14	0	Wildtype	1	1	62	Male	4.64559
CGGA_1392	GBM	IV	Primary	Proneural	15.6	1	Wildtype	1	1	62	Male	3.47249
CGGA_1402	GBM	IV	Primary	Mesenchymal	77.4	0	Wildtype	1	1	30	Male	5.16591
CGGA_1403	GBM	IV	Primary	Proneural	22.3	1	Wildtype	1	1	43	Female	3.51728
CGGA_1409	GBM	IV	Primary		76.8	0	Mutant	1	1	24	Female	3.80529
CGGA_1410	GBM	IV	Primary	Classical	27.1	1	Wildtype	1	1	27	Female	3.60881
CGGA_1418	GBM	IV	Primary	Proneural	9.4	1	Wildtype	1	1	73	Female	1.67807
CGGA_1420	GBM	IV	Primary	Proneural	12	1	Wildtype	1	1	60	Male	3.8748
CGGA_1422	GBM	IV	Primary	Classical	6.7	1	Wildtype	1	1	76	Male	2.11103
CGGA_1425	GBM	IV	Primary	Proneural	21	1	Wildtype	1	1	22	Female	6.15462
CGGA_1426	GBM	IV	Primary	Proneural	4.4	1	Wildtype	1	1	50	Female	4.83592
CGGA_1433	GBM	IV	Primary	Classical	13	1	Wildtype	1	1	72	Female	4.77505
CGGA_1441	GBM	IV	Primary	Mesenchymal	61.9	1	Wildtype	1	1	70	Male	5.60644
CGGA_1444	GBM	IV	Primary	Proneural	12.4	1	Wildtype	1	1	68	Female	4.32265
CGGA_1451	GBM	IV	Primary	Mesenchymal	14.4	1	Wildtype	1	1	45	Female	4.89336
CGGA_1452	GBM	IV	Primary	Proneural	15.4	1	Wildtype	1	1	53	Male	4.60644
CGGA_1457	GBM	IV	Primary	Proneural	10.3	1	Wildtype	1	1	60	Male	4.75382
CGGA_1461	GBM	IV	Primary	Classical	7.4	1	Wildtype	1	1	60	Female	5.49761
CGGA_1462	GBM	IV	Primary	Mesenchymal	5.7	1	Wildtype	1	1	49	Male	4.65421
CGGA_1467	GBM	IV	Primary		28.5	1	Mutant	1	0	58	Male	2.0072
CGGA_1472	GBM	IV	Primary		33.7	1		0	0	34	Male	3.70377
CGGA_1476	GBM	IV	Primary	Classical	9.8	1	Wildtype	0	0	53	Female	4.41143
CGGA_1478	GBM	IV	Primary	Classical	17.8	1	Wildtype	1	1	72	Female	6.3918
CGGA_1481	GBM	IV	Primary	Classical	4.3	1	Wildtype	0	0	55	Male	1.45943
CGGA_1486	GBM	IV	Primary	Classical	6	1	Wildtype	1	1	45	Male	2.48027
CGGA_1491	GBM	IV	Primary		8.1	1	Mutant	1	1	29	Male	4.85748
CGGA_1494	GBM	IV	Primary	Classical	8.8	1	Wildtype	1	1	21	Male	0.731183
CGGA_1498	GBM	IV	Primary	Classical		0	Wildtype			69	Male	1.90304
CGGA_1500	GBM	IV	Primary	Proneural	3.6	1	Wildtype	1	1	45	Female	4.71425
CGGA_1501	GBM	IV	Primary		7.3	1		1	1	58	Male	3.39094
CGGA_1503	GBM	IV	Primary	Mesenchymal	25.5	1	Wildtype	1	1	47	Male	2.47249
CGGA_1521	GBM	IV	Primary	Classical	6.7	1	Wildtype	1	1	63	Female	3.82171
CGGA_1529	GBM	IV	Primary	Proneural	19.2	1	Wildtype			63	Male	4.51665
CGGA_1534	GBM	IV	Primary		0.9	1	Mutant	0	0	58	Female	4.59694
CGGA_1537	GBM	IV	Primary	Classical	3.2	1	Wildtype	0	0	73	Male	5.3505
CGGA_1539	GBM	IV	Primary		68.6	0	Mutant	1	1	61	Male	3.86592
CGGA_1542	GBM	IV	Primary		6	0	Mutant	1	1	26	Male	1.58496
CGGA_1543	GBM	IV	Primary		23.8	1	Mutant	1	0	57	Male	5.25172
CGGA_1546	GBM	IV	Primary	Mesenchymal	7.3	1	Wildtype	0	1	56	Male	4.91839
CGGA_1548	GBM	IV	Primary	Mesenchymal	34.7	1	Wildtype	1	1	53	Male	5.60377
CGGA_1551	GBM	IV	Primary		11.4	1		1	1	50	Female	4.00988
CGGA_1559	GBM	IV	Primary		19.8	1	Mutant	0	1	63	Male	5.08534
CGGA_1560	GBM	IV	Primary		15.1	1	Mutant	1	1	35	Female	4.11353
CGGA_1564	GBM	IV	Primary	Proneural	6.2	1	Wildtype	1	1	48	Male	4.24108
CGGA_1571	GBM	IV	Primary		13.5	0	Mutant	1	1	43	Female	4.55213
CGGA_1586	GBM	IV	Primary	Mesenchymal	7.6	1	Wildtype	1	1	55	Female	4.35685
CGGA_1595	GBM	IV	Primary		65.2	0		1	1	34	Female	3.79494
CGGA_1596	GBM	IV	Primary	Proneural	6.7	1	Wildtype	1	1	63	Male	5.0054
CGGA_1597	GBM	IV	Primary	Proneural	5.7	1	Wildtype	1	1	58	Male	4.60999
CGGA_1601	GBM	IV	Primary	Mesenchymal	23.3	1	Wildtype	1	1	66	Male	4.56255
CGGA_1612	GBM	IV	Primary	Mesenchymal	23.6	1	Wildtype	1	1	68	Male	4.33271
CGGA_1613	GBM	IV	Primary	Proneural	8.2	0	Wildtype	1	1	53	Male	4.57954
CGGA_1626	GBM	IV	Primary	Mesenchymal	22.9	1	Wildtype	1	1	66	Male	4.42156
CGGA_1634	GBM	IV	Primary	Proneural	12	1	Wildtype	0	0	26	Female	5.70708
CGGA_1635	GBM	IV	Primary	Mesenchymal	10.9	1	Wildtype	1	1	43	Female	1.0072
CGGA_1643	GBM	IV	Primary	Proneural	5.6	0	Wildtype			50	Female	4.91121
CGGA_1644	GBM	IV	Primary	Mesenchymal	5.7	1	Wildtype	1	1	48	Male	4.47962
CGGA_1650	GBM	IV	Primary		42.2	1	Mutant	1	1	36	Male	3.83086
CGGA_1654	GBM	IV	Primary	Proneural		0	Wildtype			61	Male	4.50144
CGGA_1666	GBM	IV	Primary	Proneural	8.2	1	Wildtype	1	1	60	Male	2.0036
CGGA_1678	GBM	IV	Primary	Proneural	21.6	1	Wildtype	1	1	51	Male	2.67129
CGGA_1681	GBM	IV	Primary	Proneural	11.4	1	Wildtype	1	1	58	Female	4.68257
CGGA_1684	GBM	IV	Primary	Proneural		0	Wildtype			51	Male	5.09719
CGGA_1687	GBM	IV	Primary	Proneural	57.1	0	Wildtype	1	1	14	Male	4.72683
CGGA_1690	GBM	IV	Primary	Mesenchymal	19.5	1	Wildtype	1	1	60	Male	5.07938
CGGA_1694	GBM	IV	Primary	Proneural	20.5	1	Wildtype	1	1	55	Male	5.00988
CGGA_1698	GBM	IV	Primary	Proneural	12.8	1	Wildtype	0	0	55	Female	5.38578
CGGA_1699	GBM	IV	Primary		56.2	0	Mutant	1	1	41	Female	1.53605
CGGA_1706	GBM	IV	Primary	Mesenchymal	55.5	0	Wildtype	1	1	60	Male	5.19653
CGGA_1708	GBM	IV	Primary	Proneural	36.9	1	Wildtype	1	1	54	Female	4.55949
CGGA_1709	GBM	IV	Primary	Mesenchymal	13.6	1	Wildtype	1	1	47	Male	4.62644
CGGA_1713	GBM	IV	Primary	Proneural	10.9	1	Wildtype	1	1	62	Male	5.35755
CGGA_1722	GBM	IV	Primary	Classical	11.5	1	Wildtype	1	1	60	Female	0.765535
CGGA_1727	GBM	IV	Primary		52.6	0	Mutant	1	1	48	Male	4.5292
CGGA_1728	GBM	IV	Primary		30.1	1	Mutant	1	1	45	Male	4.71589
CGGA_1735	GBM	IV	Primary	Classical	26.7	1	Wildtype	1	1	54	Male	3.35473
CGGA_1736	GBM	IV	Primary	Classical	30.8	1	Wildtype	1	1	57	Female	5.02945
CGGA_1740	GBM	IV	Primary	Proneural	11.9	1	Wildtype	0	0	50	Female	5.00495
CGGA_1744	GBM	IV	Primary		51.2	0		1	1	51	Male	4.25096
CGGA_1749	GBM	IV	Primary	Classical	13.2	1	Wildtype	1	1	44	Female	4.90977
CGGA_1750	GBM	IV	Primary	Proneural	8.2	1	Wildtype	1	1	52	Female	4.31687
CGGA_1758	GBM	IV	Primary	Classical	13.6	1	Wildtype	1	1	45	Female	4.8802
CGGA_1764	GBM	IV	Primary		23.3	1	Mutant	1	1	33	Male	4.89093
CGGA_1767	GBM	IV	Primary	Proneural	2.8	1	Wildtype	0	0	63	Male	1.61353
CGGA_1769	GBM	IV	Primary	Classical	48.5	0	Wildtype	1	1	49	Female	3.30889
CGGA_1780	GBM	IV	Primary	Proneural	47.5	0	Wildtype	1	1	57	Female	2.27798
CGGA_1807	GBM	IV	Primary	Proneural	8.1	1	Wildtype			65	Female	4.71918
CGGA_1812	GBM	IV	Primary	Classical	25.6	1	Wildtype			65	Male	5.19298
CGGA_1817	GBM	IV	Primary	Classical	13.1	1	Wildtype	1	1	72	Female	5.12143
CGGA_1819	GBM	IV	Primary	Mesenchymal	43.5	0	Wildtype	1	1	55	Male	4.61412
CGGA_1826	GBM	IV	Primary	Classical	1.4	1	Wildtype	0	0	70	Female	4.68145
CGGA_1833	GBM	IV	Primary	Classical	16.2	1	Wildtype	1	1	60	Female	4.51033
CGGA_1840	GBM	IV	Primary	Proneural	38.8	0	Wildtype	1	1	58	Female	4.38957
CGGA_1866	GBM	IV	Primary	Mesenchymal	4.2	1	Wildtype	1	1	68	Male	4.75489
CGGA_1870	GBM	IV	Primary		38.7	0	Mutant	1	1	62	Male	4.34979
CGGA_1901	GBM	IV	Primary	Mesenchymal	17.8	1	Wildtype	1	1	60	Male	4.42156
CGGA_1916	GBM	IV	Primary			0	Mutant	0	0	33	Female	4.79649
CGGA_274	GBM	IV	Primary	Mesenchymal	20.1	0	Wildtype	1	1	55	Female	5.1635
CGGA_342	GBM	IV	Primary	Classical	16.4	1	Wildtype	1	1	49	Female	3.5435
CGGA_413	GBM	IV	Primary	Classical	6	0	Wildtype	1	1	54	Male	3.1177
CGGA_483	GBM	IV	Primary	Mesenchymal	9.1	1	Wildtype	1	1	59	Female	3.57773
CGGA_491	GBM	IV	Primary		35.3	1	Mutant	1	1	36	Female	4.09001
CGGA_494	GBM	IV	Primary	Classical	135.1	0	Wildtype	1	1	58	Female	3.18587
CGGA_499	GBM	IV	Primary	Mesenchymal	4	1	Wildtype	1	0	51	Male	3.46467
CGGA_509	GBM	IV	Primary	Mesenchymal	20.5	1	Wildtype	1	1	38	Male	4.09845
CGGA_525	GBM	IV	Primary	Mesenchymal	4.5	1	Wildtype	1	0	61	Male	4.66448
CGGA_604	GBM	IV	Primary	Classical	12.5	1	Wildtype	1	1	46	Male	4.09255
CGGA_658	GBM	IV	Primary	Classical	12.2	1	Wildtype	1	0	55	Male	3.82273
CGGA_676	GBM	IV	Primary	Classical	12.4	1	Wildtype	1	0	60	Male	4.08236
CGGA_679	GBM	IV	Primary	Classical	8.6	1	Wildtype	1	0	63	Female	3.72137
CGGA_680	GBM	IV	Primary	Classical	78	1	Wildtype	1	1	44	Male	3.58256
CGGA_700	GBM	IV	Primary		5.6	0	Mutant	1	1	24	Female	3.88947
CGGA_710	GBM	IV	Primary		21.7	1	Mutant	0	1	41	Male	3.30159
CGGA_731	GBM	IV	Primary	Classical	16.5	1	Wildtype	1	0	50	Male	3.59335
CGGA_747	GBM	IV	Primary		31.9	1	Mutant	1	0	29	Male	3.62761
CGGA_759	GBM	IV	Primary		41.5	1	Mutant	1	1	30	Male	3.55336
CGGA_761	GBM	IV	Primary		60.5	1	Mutant	1	0	45	Male	3.36737
CGGA_782	GBM	IV	Primary	Classical	9.5	1	Wildtype	1	0	60	Male	3.70044
CGGA_789	GBM	IV	Primary	Mesenchymal	11.3	1	Wildtype	1	0	50	Male	3.926
CGGA_802	GBM	IV	Primary	Classical	22.4	1	Wildtype	1	1	42	Male	4.07724
CGGA_804	GBM	IV	Primary	Proneural	20.2	0	Wildtype	1	1	53	Female	2.96532
CGGA_808	GBM	IV	Primary	Classical	38.4	0	Wildtype	1	1	38	Male	3.0635
CGGA_831	GBM	IV	Primary	Mesenchymal	18	1	Wildtype	1	1	55	Female	4.69655
CGGA_837	GBM	IV	Primary	Classical	14.2	1	Wildtype	1	1	57	Male	2.85
CGGA_842	GBM	IV	Primary	Proneural	6.7	1	Wildtype	1	1	63	Female	3.14893
CGGA_848	GBM	IV	Primary	Classical	7.9	0	Wildtype	1	0	54	Female	4.70432
CGGA_850	GBM	IV	Primary	Classical	18.5	0	Wildtype	0	0	52	Female	3.7845
CGGA_859	GBM	IV	Primary	Mesenchymal	12.7	1	Wildtype	1	0	56	Male	3.19535
CGGA_876	GBM	IV	Primary	Mesenchymal	5.2	1	Wildtype			60	Female	3.34767
CGGA_878	GBM	IV	Primary	Classical	28.4	1	Wildtype	0	1	42	Male	4.49185
CGGA_902	GBM	IV	Primary	Proneural	6.3	1	Wildtype			54	Male	3.93546
CGGA_D03	GBM	IV	Primary	Proneural	13.9	1	Wildtype	1	0	44	Male	3.93168
CGGA_D09	GBM	IV	Primary	Classical	7.7	1	Wildtype	1	0	57	Male	4.48993
CGGA_D30	GBM	IV	Primary	Classical	7.1	1	Wildtype	1	0	70	Male	4.04264
CGGA_D35	GBM	IV	Primary	Proneural	21.7	1	Wildtype	1	0	68	Female	3.95513
CGGA_D37	GBM	IV	Primary	Mesenchymal	31.7	1	Wildtype	1	1	55	Male	3.81455
CGGA_D57	GBM	IV	Primary	Classical	25.2	1	Wildtype	1	1	40	Male	4.16993
CGGA_P100	GBM	IV	Primary	Mesenchymal	8.8	1	Wildtype			67	Male	4.72574
CGGA_P102	GBM	IV	Primary		41.7	1	Mutant	1	1	30	Male	4.34696
CGGA_P112	GBM	IV	Primary	Classical	27.4	1	Wildtype	1	1	65	Male	3.51728
CGGA_P116	GBM	IV	Primary	Classical	10	1	Wildtype	1		58	Male	1.26303
CGGA_P136	GBM	IV	Primary	Proneural	27.7	1	Wildtype	1	1	41	Female	1.12433
CGGA_P143	GBM	IV	Primary	Mesenchymal	8.6	1	Wildtype	1	1	66	Female	3.55336
CGGA_P15	GBM	IV	Primary		23.8	1		1	1	49	Male	3.78136
CGGA_P154	GBM	IV	Primary			0	Mutant			50	Male	3.18587
CGGA_P16	GBM	IV	Primary		14.7	0	Mutant			38	Male	4.23496
CGGA_P160	GBM	IV	Primary	Mesenchymal	7.2	1	Wildtype	1	1	72	Female	4.41549
CGGA_P164	GBM	IV	Primary	Proneural	39.1	0	Wildtype	1	1	27	Male	1.79494
CGGA_P178	GBM	IV	Primary	Classical	35.5	0	Wildtype	1	1	52	Female	0.495695
CGGA_P180	GBM	IV	Primary		8.5	1	Mutant	1	1	47	Male	3.06523
CGGA_P205	GBM	IV	Primary	Proneural	19.2	1	Wildtype	1	1	66	Male	1.08406
CGGA_P22	GBM	IV	Primary	Classical	13.3	1	Wildtype	1	1	62	Male	3.99729
CGGA_P25	GBM	IV	Primary	Proneural	4.8	1	Wildtype	1	1	64	Male	2
CGGA_P28	GBM	IV	Primary	Classical	3.5	1	Wildtype	0	0	61	Male	3.91934
CGGA_P609	GBM	IV	Primary	Mesenchymal	12.5	0	Wildtype	0	0	19	Female	4.39094
