# Supplementary material for: Development and validation of an immune infiltration/tumor proliferation-related Notch3 nomogram for predicting survival in patients with primary glioblastoma
Source: Front Genet. 2023 May 10;14:1148126. doi: 10.3389/fgene.2023.1148126 (PMC10240236; doi:10.3389/fgene.2023.1148126)
Supplement: Supplementary file 3 [file DataSheet1.ZIP › CGGA GBM original data/CGGA predictive risk score model stratification.xlsx]

## Sheet: Sheet1
event	time	RiskScore	Notch3	IDH	Chemo	Radio	Age
Dead	332	-2.45047	1.2224	0	1	1	0
Alive	1384	-3.12532	1.86409	1	1	1	0
Dead	2788	-2.10453	1.93129	0	1	1	0
Alive	776	-2.07704	1.98763	0	1	1	0
Dead	1196	-2.07322	1.99545	0	1	1	0
Alive	2249	-3.04739	2.02379	1	1	1	0
Dead	346	-1.52812	2.14525	0	1	1	1
Alive	864	-2.50209	2.174	1	1	1	1
Dead	533	-2.96662	2.18931	1	1	1	0
Alive	412	-2.93204	2.26016	1	1	1	0
Alive	1276	-2.85223	2.42371	1	1	1	0
Dead	312	-1.85711	2.4383	0	1	1	0
Dead	2120	-2.35941	2.46637	1	1	1	1
Dead	473	-1.36807	2.47322	0	1	1	1
Dead	250	-1.83729	2.47892	0	1	1	0
Dead	1122	-1.82626	2.50152	0	1	1	0
Dead	183	-1.33566	2.53963	0	1	1	1
Dead	349	-1.32745	2.55644	0	1	1	1
Dead	269	-1.78903	2.57781	0	1	1	0
Dead	866	-1.48859	2.591	1	0	1	1
Alive	308	-1.77622	2.60406	0	1	1	0
Dead	191	1.2846	2.63237	0	0	0	0
Dead	296	-1.28162	2.65038	0	1	1	1
Dead	215	-0.471615	2.65038	0	0	1	1
Alive	184	-2.7296	2.675	1	1	1	0
Alive	309	1.78697	2.69462	0	0	0	1
Dead	188	-1.25051	2.71412	0	1	1	1
Dead	363	1.34061	2.74715	0	0	0	0
Alive	1008	-1.70183	2.75649	0	1	1	0
Dead	603	0.033768	2.78641	1	1	0	1
Dead	364	-1.19877	2.82014	0	1	1	1
Alive	614	-1.64561	2.8717	0	1	1	0
Dead	500	-1.6279	2.908	0	1	1	0
Dead	585	-1.62166	2.92077	0	1	1	0
Dead	660	-0.37255	2.921	1	1	0	0
Alive	1151	-1.60279	2.95945	0	1	1	0
Dead	768	-0.784999	2.97541	0	0	1	0
Alive	3802	-1.11629	2.98917	0	1	1	1
Dead	412	-1.58074	3.00462	0	1	1	0
Alive	1167	-1.58074	3.00462	0	1	1	0
Dead	681	-1.09979	3.02297	0	1	1	1
Alive	2414	-2.55829	3.02605	1	1	1	0
Dead	302	-1.08535	3.05256	0	1	1	1
Dead	399	-1.06818	3.08774	0	1	1	1
Dead	249	-1.06285	3.09866	0	1	1	1
Alive	170	-2.51929	3.10597	1	1	1	0
Dead	299	1.52962	3.13446	0	0	0	0
Dead	694	-2.02994	3.14151	1	1	1	1
Dead	426	-1.03852	3.14853	0	1	1	1
Dead	190	-1.50457	3.16072	0	1	1	0
Dead	234	-0.983995	3.26026	0	1	1	1
Dead	591	-0.606585	3.34101	0	0	1	0
Dead	406	-0.935854	3.35891	0	1	1	1
Dead	205	-0.930748	3.36937	0	1	1	1
Dead	624	-1.39696	3.38123	0	1	1	0
Dead	540	-0.917794	3.39591	0	1	1	1
Dead	272	-1.38547	3.40478	0	1	1	0
Dead	484	-1.37671	3.42272	0	1	1	0
Dead	468	-1.37082	3.43479	0	1	1	0
Dead	287	-0.896747	3.43904	0	1	1	1
Dead	1166	-1.36737	3.44187	0	1	1	0
Dead	1116	-1.36599	3.44469	0	1	1	0
Dead	174	-0.89399	3.44469	0	1	1	1
Alive	250	-1.36599	3.44469	0	1	1	0
Dead	131	1.68444	3.45172	0	0	0	0
Dead	623	-1.35779	3.4615	0	1	1	0
Dead	1283	-2.33903	3.47536	1	1	1	0
Dead	322	-1.52835	3.47674	1	0	1	0
Dead	696	-0.863073	3.50805	0	1	1	1
Dead	1005	-0.854588	3.52543	0	1	1	1
Alive	964	-0.834149	3.56732	0	1	1	1
Dead	970	-1.48369	3.56825	1	0	1	0
Alive	2079	-0.8254	3.58525	0	1	1	1
Dead	640	-1.27782	3.62537	0	1	1	0
Dead	191	-2.26452	3.62804	1	1	1	0
Dead	253	-1.27481	3.63153	0	1	1	0
Dead	710	-2.25683	3.64378	1	1	1	0
Dead	411	-1.26646	3.64865	0	1	1	0
Dead	345	-0.452319	3.65713	0	0	1	0
Dead	723	-0.957219	3.67988	1	0	1	1
Alive	1123	-0.776904	3.68462	0	1	1	1
Dead	172	0.82385	3.71281	1	0	0	0
Dead	813	-1.22285	3.73801	0	1	1	0
Alive	886	-1.22063	3.74256	0	1	1	0
Dead	232	-1.19992	3.78501	0	1	1	0
Dead	1840	-1.37199	3.79716	1	0	1	0
Dead	284	-0.711477	3.81869	0	1	1	1
Dead	834	-0.709385	3.82298	0	1	1	1
Alive	2628	-1.17171	3.84281	0	1	1	0
Alive	3288	1.09564	3.905	0	1	0	0
Dead	727	1.09994	3.91382	0	1	0	0
Alive	183	-1.13534	3.91733	0	1	1	0
Dead	917	-2.12153	3.92105	1	1	1	0
Dead	204	-0.654756	3.93493	0	1	1	1
Dead	1090	-1.11881	3.9512	0	1	1	0
Dead	1263	-2.09723	3.97085	1	1	1	0
Dead	415	-1.10311	3.98337	0	1	1	0
Dead	1074	-2.08775	3.99026	1	1	1	0
Alive	720	-0.627407	3.99097	0	1	1	1
Dead	1340	-0.625101	3.9957	0	1	1	1
Dead	263	0.189586	4.0053	0	0	1	1
Dead	289	0.208429	4.04391	0	0	1	1
Alive	989	-2.05055	4.06649	1	1	1	0
Dead	438	-1.05646	4.07898	0	1	1	0
Dead	271	-0.580845	4.08638	0	1	1	1
Dead	127	-0.568189	4.11232	0	1	1	1
Dead	44	2.48638	4.12783	0	0	0	1
Dead	476	-0.535985	4.17831	0	1	1	1
Dead	432	-0.5264	4.19795	0	1	1	1
Dead	938	-0.522418	4.20611	0	1	1	1
Dead	459	-1.97887	4.21338	1	1	1	0
Dead	965	-0.959712	4.27723	0	1	1	0
Dead	147	-0.48553	4.2817	0	1	1	1
Dead	511	-1.93995	4.29314	1	1	1	0
Dead	223	1.76038	4.29997	0	1	0	1
Dead	387	0.337586	4.30858	0	0	1	1
Dead	260	-1.9322	4.30901	1	1	1	0
Dead	604	-0.936373	4.32506	0	1	1	0
Dead	542	-0.461659	4.33062	0	1	1	1
Dead	184	-0.931858	4.33431	0	1	1	0
Dead	718	-0.44915	4.35625	0	1	1	1
Dead	710	-0.441054	4.37284	0	1	1	1
Dead	705	-0.906926	4.3854	0	1	1	0
Dead	567	-0.420918	4.4141	0	1	1	1
Dead	1172	-0.890353	4.41936	0	1	1	0
Dead	487	-0.405956	4.44476	0	1	1	1
Dead	1022	-0.405292	4.44612	0	1	1	1
Dead	679	-0.865457	4.47037	0	1	1	0
Dead	1116	-0.865317	4.47066	0	1	1	0
Alive	692	-0.838317	4.52599	0	1	1	0
Dead	1054	-0.831158	4.54066	0	1	1	0
Dead	376	0.461999	4.56352	0	0	1	1
Dead	312	-0.3478	4.56393	0	1	1	1
Dead	114	2.2483	4.60718	0	0	0	0
Dead	291	-0.796174	4.61235	0	1	1	0
Dead	585	-1.75909	4.66376	1	1	1	0
Dead	1570	-0.277262	4.70848	0	1	1	1
Dead	147	-0.748817	4.70939	0	1	1	0
Dead	546	-0.748269	4.71051	0	1	1	0
Dead	503	0.0631051	4.71333	0	0	1	0
Dead	863	1.49063	4.71441	0	1	0	0
Dead	205	-0.270549	4.72224	0	1	1	1
Dead	370	-0.254163	4.75581	0	1	1	1
Dead	348	-0.248555	4.7673	0	1	1	1
Alive	204	0.0894448	4.7673	0	0	1	0
Dead	86	-0.715492	4.77768	0	1	1	0
Dead	420	-0.715178	4.77832	0	1	1	0
Dead	388	2.33598	4.78683	0	0	0	0
Dead	1977	-0.238508	4.78789	0	1	1	1
Dead	825	-0.710249	4.78842	0	1	1	0
Dead	332	-0.22317	4.81932	0	1	1	1
Dead	530	-0.689383	4.83118	0	1	1	0
Dead	226	-0.216631	4.83272	0	1	1	1
Dead	592	-0.216131	4.83375	0	1	1	1
Dead	315	-0.682373	4.84555	0	1	1	0
Dead	107	2.85879	4.89096	0	0	0	1
Alive	200	2.86238	4.89831	0	0	0	1
Dead	550	-0.622927	4.96736	0	1	1	0
Dead	188	-0.61882	4.97578	0	1	1	0
Dead	19	2.42945	4.97837	0	0	0	0
Dead	809	-0.128123	5.01409	0	1	1	1
Dead	122	0.212274	5.019	0	0	1	0
Alive	564	2.45166	5.0239	0	0	0	0
Dead	766	-0.594685	5.02524	0	1	1	0
Dead	345	-0.120953	5.02878	0	1	1	1
Dead	1122	-0.120953	5.02878	0	1	1	1
Dead	450	-0.10638	5.05865	0	1	1	1
Dead	372	0.242167	5.08026	0	0	1	0
Dead	460	-0.56074	5.0948	0	1	1	0
Dead	366	2.48873	5.09985	0	0	0	0
Alive	510	1.68555	5.11384	0	1	0	0
Dead	261	-0.0679853	5.13733	0	1	1	1
Dead	661	0.765685	5.18583	0	0	1	1
Dead	138	0.812584	5.28193	0	0	1	1
Alive	610	-0.464618	5.29177	0	1	1	0
Dead	379	-0.456016	5.30939	0	1	1	0
Alive	0	1.61277	5.32945	1	0	0	0
Dead	3074	0.0266514	5.33125	0	1	1	1
Dead	657	-0.404506	5.41495	0	1	1	0
Dead	333	0.412903	5.43013	0	0	1	0
Dead	494	0.0756328	5.43162	0	1	1	1
Dead	277	0.0926186	5.46643	0	1	1	1
Dead	414	-0.357552	5.51116	0	1	1	0
Dead	59	2.35904	5.52672	0	1	0	1
Dead	681	-0.297182	5.63487	0	1	1	0
Dead	270	0.526851	5.66363	0	0	1	0
Dead	381	-0.251716	5.72804	0	1	1	0
Dead	219	0.260394	5.81023	0	1	1	1
Dead	401	-0.201007	5.83195	0	1	1	0
Dead	164	1.09925	5.86937	0	0	1	1
