# Supplementary material for: Development and validation of an immune infiltration/tumor proliferation-related Notch3 nomogram for predicting survival in patients with primary glioblastoma
Source: Front Genet. 2023 May 10;14:1148126. doi: 10.3389/fgene.2023.1148126 (PMC10240236; doi:10.3389/fgene.2023.1148126)
Supplement: Supplementary file 3 [file DataSheet1.ZIP › CGGA GBM original data/CGGA- tROC analysis.xlsx]

## Sheet: Sheet 1
event	time	Nomogram
1	332	-2.45047
0	1384	-3.12532
1	2788	-2.10453
0	776	-2.07704
1	1196	-2.07322
0	2249	-3.04739
1	346	-1.52812
0	864	-2.50209
1	533	-2.96662
0	412	-2.93204
0	1276	-2.85223
1	312	-1.85711
1	2120	-2.35941
1	473	-1.36807
1	250	-1.83729
1	1122	-1.82626
1	183	-1.33566
1	349	-1.32745
1	269	-1.78903
1	866	-1.48859
0	308	-1.77622
1	191	1.2846
1	296	-1.28162
1	215	-0.471615
0	184	-2.7296
0	309	1.78697
1	188	-1.25051
1	363	1.34061
0	1008	-1.70183
1	603	0.033768
1	364	-1.19877
0	614	-1.64561
1	500	-1.6279
1	585	-1.62166
1	660	-0.37255
0	1151	-1.60279
1	768	-0.784999
0	3802	-1.11629
1	412	-1.58074
0	1167	-1.58074
1	681	-1.09979
0	2414	-2.55829
1	302	-1.08535
1	399	-1.06818
1	249	-1.06285
0	170	-2.51929
1	299	1.52962
1	694	-2.02994
1	426	-1.03852
1	190	-1.50457
1	234	-0.983995
1	591	-0.606585
1	406	-0.935854
1	205	-0.930748
1	624	-1.39696
1	540	-0.917794
1	272	-1.38547
1	484	-1.37671
1	468	-1.37082
1	287	-0.896747
1	1166	-1.36737
1	1116	-1.36599
1	174	-0.89399
0	250	-1.36599
1	131	1.68444
1	623	-1.35779
1	1283	-2.33903
1	322	-1.52835
1	696	-0.863073
1	1005	-0.854588
0	964	-0.834149
1	970	-1.48369
0	2079	-0.8254
1	640	-1.27782
1	191	-2.26452
1	253	-1.27481
1	710	-2.25683
1	411	-1.26646
1	345	-0.452319
1	723	-0.957219
0	1123	-0.776904
1	172	0.82385
1	813	-1.22285
0	886	-1.22063
1	232	-1.19992
1	1840	-1.37199
1	284	-0.711477
1	834	-0.709385
0	2628	-1.17171
0	3288	1.09564
1	727	1.09994
0	183	-1.13534
1	917	-2.12153
1	204	-0.654756
1	1090	-1.11881
1	1263	-2.09723
1	415	-1.10311
1	1074	-2.08775
0	720	-0.627407
1	1340	-0.625101
1	263	0.189586
1	289	0.208429
0	989	-2.05055
1	438	-1.05646
1	271	-0.580845
1	127	-0.568189
1	44	2.48638
1	476	-0.535985
1	432	-0.5264
1	938	-0.522418
1	459	-1.97887
1	965	-0.959712
1	147	-0.48553
1	511	-1.93995
1	223	1.76038
1	387	0.337586
1	260	-1.9322
1	604	-0.936373
1	542	-0.461659
1	184	-0.931858
1	718	-0.44915
1	710	-0.441054
1	705	-0.906926
1	567	-0.420918
1	1172	-0.890353
1	487	-0.405956
1	1022	-0.405292
1	679	-0.865457
1	1116	-0.865317
0	692	-0.838317
1	1054	-0.831158
1	376	0.461999
1	312	-0.3478
1	114	2.2483
1	291	-0.796174
1	585	-1.75909
1	1570	-0.277262
1	147	-0.748817
1	546	-0.748269
1	503	0.0631051
1	863	1.49063
1	205	-0.270549
1	370	-0.254163
1	348	-0.248555
0	204	0.0894448
1	86	-0.715492
1	420	-0.715178
1	388	2.33598
1	1977	-0.238508
1	825	-0.710249
1	332	-0.22317
1	530	-0.689383
1	226	-0.216631
1	592	-0.216131
1	315	-0.682373
1	107	2.85879
0	200	2.86238
1	550	-0.622927
1	188	-0.61882
1	19	2.42945
1	809	-0.128123
1	122	0.212274
0	564	2.45166
1	766	-0.594685
1	345	-0.120953
1	1122	-0.120953
1	450	-0.10638
1	372	0.242167
1	460	-0.56074
1	366	2.48873
0	510	1.68555
1	261	-0.0679853
1	661	0.765685
1	138	0.812584
0	610	-0.464618
1	379	-0.456016
0	0	1.61277
1	3074	0.0266514
1	657	-0.404506
1	333	0.412903
1	494	0.0756328
1	277	0.0926186
1	414	-0.357552
1	59	2.35904
1	681	-0.297182
1	270	0.526851
1	381	-0.251716
1	219	0.260394
1	401	-0.201007
1	164	1.09925
