# Supplementary material for: Development and validation of an immune infiltration/tumor proliferation-related Notch3 nomogram for predicting survival in patients with primary glioblastoma
Source: Front Genet. 2023 May 10;14:1148126. doi: 10.3389/fgene.2023.1148126 (PMC10240236; doi:10.3389/fgene.2023.1148126)
Supplement: Supplementary file 3 [file DataSheet1.ZIP › CGGA GBM original data/CGGA-IDH1 WT GBM.xlsx]

## Sheet: Sheet1
id	PRS_type	Histology	Grade	Gender		Age		OS	Censor	Radio_status	Chemo_status	IDH_mutation_status		NOTCH3			risk score
CGGA_1635	Primary	GBM	WHO IV	Female	0	43	0	332	1	1	1	Wildtype	0	1.2224	0		-2.45047
CGGA_680	Primary	GBM	WHO IV	Male	1	44	0	2788	1	1	1	Wildtype	0	1.93129	0		-2.10453
CGGA_P178	Primary	GBM	WHO IV	Female	0	52	0	776	0	1	1	Wildtype	0	1.98763	0		-2.07704
CGGA_1139	Primary	GBM	WHO IV	Female	0	53	0	1196	1	1	1	Wildtype	0	1.99545	0		-2.07322
CGGA_1681	Primary	GBM	WHO IV	Female	0	58	1	346	1	1	1	Wildtype	0	2.14525	0		-1.52812
CGGA_1216	Primary	GBM	WHO IV	Male	1	44	0	312	1	1	1	Wildtype	0	2.4383	0		-1.85711
CGGA_1392	Primary	GBM	WHO IV	Male	1	62	1	473	1	1	1	Wildtype	0	2.47322	0		-1.36807
CGGA_1750	Primary	GBM	WHO IV	Female	0	52	0	250	1	1	1	Wildtype	0	2.47892	0		-1.83729
CGGA_1708	Primary	GBM	WHO IV	Female	0	54	0	1122	1	1	1	Wildtype	0	2.50152	0		-1.82626
CGGA_1275	Primary	GBM	WHO IV	Male	1	70	1	183	1	1	1	Wildtype	0	2.53963	0		-1.33566
CGGA_1722	Primary	GBM	WHO IV	Female	0	60	1	349	1	1	1	Wildtype	0	2.55644	0		-1.32745
CGGA_1494	Primary	GBM	WHO IV	Male	1	21	0	269	1	1	1	Wildtype	0	2.57781	0		-1.78903
CGGA_P136	Primary	GBM	WHO IV	Female	0	41	0	308	0	1	1	Wildtype	0	2.60406	0		-1.77622
CGGA_1236	Primary	GBM	WHO IV	Female	0	47	0	191	1	0	0	Wildtype	0	2.63237	0		1.2846
CGGA_1237	Primary	GBM	WHO IV	Male	1	62	1	296	1	1	1	Wildtype	0	2.65038	0		-1.28162
CGGA_D30	Primary	GBM	WHO IV	Male	1	70	1	215	1	1	0	Wildtype	0	2.65038	0		-0.471615
CGGA_1767	Primary	GBM	WHO IV	Male	1	63	1	309	0	0	0	Wildtype	0	2.69462	0		1.78697
CGGA_1270	Primary	GBM	WHO IV	Female	0	60	1	188	1	1	1	Wildtype	0	2.71412	0		-1.25051
CGGA_1740	Primary	GBM	WHO IV	Female	0	50	0	363	1	0	0	Wildtype	0	2.74715	0		1.34061
CGGA_1819	Primary	GBM	WHO IV	Male	1	55	0	1008	0	1	1	Wildtype	0	2.75649	0		-1.70183
CGGA_1420	Primary	GBM	WHO IV	Male	1	60	1	364	1	1	1	Wildtype	0	2.82014	0		-1.19877
CGGA_804	Primary	GBM	WHO IV	Female	0	53	0	614	0	1	1	Wildtype	0	2.8717	0		-1.64561
CGGA_D62	Primary	GBM	WHO IV	Female	0	49	0	500	1	1	1	Wildtype	0	2.908	0		-1.6279
CGGA_1378	Primary	GBM	WHO IV	Male	1	47	0	585	1	1	1	Wildtype	0	2.92077	0		-1.62166
CGGA_1769	Primary	GBM	WHO IV	Female	0	49	0	1151	0	1	1	Wildtype	0	2.95945	0		-1.60279
CGGA_1017	Primary	GBM	WHO IV	Female	0	29	0	768	1	1	0	Wildtype	0	2.97541	0		-0.784999
CGGA_494	Primary	GBM	WHO IV	Female	0	58	1	3802	0	1	1	Wildtype	0	2.98917	0		-1.11629
CGGA_1171	Primary	GBM	WHO IV	Male	1	40	0	412	1	1	1	Wildtype	0	3.00462	0		-1.58074
CGGA_808	Primary	GBM	WHO IV	Male	1	38	0	1167	0	1	1	Wildtype	0	3.00462	0		-1.58074
CGGA_1023	Primary	GBM	WHO IV	Female	0	56	1	681	1	1	1	Wildtype	0	3.02297	0		-1.09979
CGGA_P205	Primary	GBM	WHO IV	Male	1	66	1	302	1	1	1	Wildtype	0	3.05256	0		-1.08535
CGGA_1817	Primary	GBM	WHO IV	Female	0	72	1	399	1	1	1	Wildtype	0	3.08774	0		-1.06818
CGGA_1666	Primary	GBM	WHO IV	Male	1	60	1	249	1	1	1	Wildtype	0	3.09866	0		-1.06285
CGGA_1476	Primary	GBM	WHO IV	Female	0	53	0	299	1	0	0	Wildtype	0	3.13446	0		1.52962
CGGA_1391	Primary	GBM	WHO IV	Male	1	62	1	426	1	1	1	Wildtype	0	3.14853	0		-1.03852
CGGA_1564	Primary	GBM	WHO IV	Male	1	48	0	190	1	1	1	Wildtype	0	3.16072	0		-1.50457
CGGA_842	Primary	GBM	WHO IV	Female	0	63	1	234	1	1	1	Wildtype	0	3.26026	0		-0.983995
CGGA_1077	Primary	GBM	WHO IV	Male	1	47	0	591	1	1	0	Wildtype	0	3.34101	0		-0.606585
CGGA_P22	Primary	GBM	WHO IV	Male	1	62	1	406	1	1	1	Wildtype	0	3.35891	0		-0.935854
CGGA_1596	Primary	GBM	WHO IV	Male	1	63	1	205	1	1	1	Wildtype	0	3.36937	0		-0.930748
CGGA_1694	Primary	GBM	WHO IV	Male	1	55	0	624	1	1	1	Wildtype	0	3.38123	0		-1.39696
CGGA_1901	Primary	GBM	WHO IV	Male	1	60	1	540	1	1	1	Wildtype	0	3.39591	0		-0.917794
CGGA_1251	Primary	GBM	WHO IV	Female	0	42	0	272	1	1	1	Wildtype	0	3.40478	0		-1.38547
CGGA_1124	Primary	GBM	WHO IV	Male	1	47	0	484	1	1	1	Wildtype	0	3.42272	0		-1.37671
CGGA_1452	Primary	GBM	WHO IV	Male	1	53	0	468	1	1	1	Wildtype	0	3.43479	0		-1.37082
CGGA_1418	Primary	GBM	WHO IV	Female	0	73	1	287	1	1	1	Wildtype	0	3.43904	0		-0.896747
CGGA_1036	Primary	GBM	WHO IV	Male	1	41	0	1166	1	1	1	Wildtype	0	3.44187	0		-1.36737
CGGA_1282	Primary	GBM	WHO IV	Female	0	33	0	1116	1	1	1	Wildtype	0	3.44469	0		-1.36599
CGGA_1597	Primary	GBM	WHO IV	Male	1	58	1	174	1	1	1	Wildtype	0	3.44469	0		-0.89399
CGGA_1613	Primary	GBM	WHO IV	Male	1	53	0	250	0	1	1	Wildtype	0	3.44469	0		-1.36599
CGGA_1481	Primary	GBM	WHO IV	Male	1	55	0	131	1	0	0	Wildtype	0	3.45172	0		1.68444
CGGA_509	Primary	GBM	WHO IV	Male	1	38	0	623	1	1	1	Wildtype	0	3.4615	0		-1.35779
CGGA_1626	Primary	GBM	WHO IV	Male	1	66	1	696	1	1	1	Wildtype	0	3.50805	0		-0.863073
CGGA_1142	Primary	GBM	WHO IV	Male	1	60	1	1005	1	1	1	Wildtype	0	3.52543	0		-0.854588
CGGA_1840	Primary	GBM	WHO IV	Female	0	58	1	964	0	1	1	Wildtype	0	3.56732	0		-0.834149
CGGA_1371	Primary	GBM	WHO IV	Male	1	68	1	2079	0	1	1	Wildtype	0	3.58525	0		-0.8254
CGGA_1425	Primary	GBM	WHO IV	Female	0	22	0	640	1	1	1	Wildtype	0	3.62537	0		-1.27782
CGGA_1365	Primary	GBM	WHO IV	Male	1	55	0	253	1	1	1	Wildtype	0	3.63153	0		-1.27481
CGGA_1138	Primary	GBM	WHO IV	Male	1	54	0	411	1	1	1	Wildtype	0	3.64865	0		-1.26646
CGGA_789	Primary	GBM	WHO IV	Male	1	50	0	345	1	1	0	Wildtype	0	3.65713	0		-0.452319
CGGA_1780	Primary	GBM	WHO IV	Female	0	57	1	1123	0	1	1	Wildtype	0	3.68462	0		-0.776904
CGGA_1735	Primary	GBM	WHO IV	Male	1	54	0	813	1	1	1	Wildtype	0	3.73801	0		-1.22285
CGGA_P164	Primary	GBM	WHO IV	Male	1	27	0	886	0	1	1	Wildtype	0	3.74256	0		-1.22063
CGGA_1586	Primary	GBM	WHO IV	Female	0	55	0	232	1	1	1	Wildtype	0	3.78501	0		-1.19992
CGGA_1382	Primary	GBM	WHO IV	Male	1	57	1	284	1	1	1	Wildtype	0	3.81869	0		-0.711477
CGGA_P112	Primary	GBM	WHO IV	Male	1	65	1	834	1	1	1	Wildtype	0	3.82298	0		-0.709385
CGGA_1180	Primary	GBM	WHO IV	Female	0	48	0	2628	0	1	1	Wildtype	0	3.84281	0		-1.17171
CGGA_1001	Primary	GBM	WHO IV	Male	1	11	0	3288	0	0	1	Wildtype	0	3.905	0		1.09564
CGGA_1039	Primary	GBM	WHO IV	Male	1	40	0	727	1	0	1	Wildtype	0	3.91382	0		1.09994
CGGA_413	Primary	GBM	WHO IV	Male	1	54	0	183	0	1	1	Wildtype	0	3.91733	0		-1.13534
CGGA_1422	Primary	GBM	WHO IV	Male	1	76	1	204	1	1	1	Wildtype	0	3.93493	0		-0.654756
CGGA_1072	Primary	GBM	WHO IV	Male	1	26	0	1090	1	1	1	Wildtype	0	3.9512	0		-1.11881
CGGA_1709	Primary	GBM	WHO IV	Male	1	47	0	415	1	1	1	Wildtype	0	3.98337	1		-1.10311
CGGA_1075	Primary	GBM	WHO IV	Male	1	72	1	720	0	1	1	Wildtype	0	3.99097	1		-0.627407
CGGA_1441	Primary	GBM	WHO IV	Male	1	70	1	1340	1	1	1	Wildtype	0	3.9957	1		-0.625101
CGGA_679	Primary	GBM	WHO IV	Female	0	63	1	263	1	1	0	Wildtype	0	4.0053	1		0.189586
CGGA_782	Primary	GBM	WHO IV	Male	1	60	1	289	1	1	0	Wildtype	0	4.04391	1		0.208429
CGGA_1451	Primary	GBM	WHO IV	Female	0	45	0	438	1	1	1	Wildtype	0	4.07898	1		-1.05646
CGGA_1224	Primary	GBM	WHO IV	Male	1	57	1	271	1	1	1	Wildtype	0	4.08638	1		-0.580845
CGGA_1866	Primary	GBM	WHO IV	Male	1	68	1	127	1	1	1	Wildtype	0	4.11232	1		-0.568189
CGGA_1826	Primary	GBM	WHO IV	Female	0	70	1	44	1	0	0	Wildtype	0	4.12783	1		2.48638
CGGA_1444	Primary	GBM	WHO IV	Female	0	68	1	476	1	1	1	Wildtype	0	4.17831	1		-0.535985
CGGA_837	Primary	GBM	WHO IV	Male	1	57	1	432	1	1	1	Wildtype	0	4.19795	1		-0.5264
CGGA_1736	Primary	GBM	WHO IV	Female	0	57	1	938	1	1	1	Wildtype	0	4.20611	1		-0.522418
CGGA_D37	Primary	GBM	WHO IV	Male	1	55	0	965	1	1	1	Wildtype	0	4.27723	1		-0.959712
CGGA_P25	Primary	GBM	WHO IV	Male	1	64	1	147	1	1	1	Wildtype	0	4.2817	1		-0.48553
CGGA_1546	Primary	GBM	WHO IV	Male	1	56	1	223	1	0	1	Wildtype	0	4.29997	1		1.76038
CGGA_859	Primary	GBM	WHO IV	Male	1	56	1	387	1	1	0	Wildtype	0	4.30858	1		0.337586
CGGA_1214	Primary	GBM	WHO IV	Female	0	49	0	604	1	1	1	Wildtype	0	4.32506	1		-0.936373
CGGA_1478	Primary	GBM	WHO IV	Female	0	72	1	542	1	1	1	Wildtype	0	4.33062	1		-0.461659
CGGA_1486	Primary	GBM	WHO IV	Male	1	45	0	184	1	1	1	Wildtype	0	4.33431	1		-0.931858
CGGA_1612	Primary	GBM	WHO IV	Male	1	68	1	718	1	1	1	Wildtype	0	4.35625	1		-0.44915
CGGA_1601	Primary	GBM	WHO IV	Male	1	66	1	710	1	1	1	Wildtype	0	4.37284	1		-0.441054
CGGA_1234	Primary	GBM	WHO IV	Male	1	32	0	705	1	1	1	Wildtype	0	4.3854	1		-0.906926
CGGA_1035	Primary	GBM	WHO IV	Female	0	60	1	567	1	1	1	Wildtype	0	4.4141	1		-0.420918
CGGA_1135	Primary	GBM	WHO IV	Male	1	40	0	1172	1	1	1	Wildtype	0	4.41936	1		-0.890353
CGGA_1433	Primary	GBM	WHO IV	Female	0	72	1	487	1	1	1	Wildtype	0	4.44476	1		-0.405956
CGGA_1353	Primary	GBM	WHO IV	Male	1	65	1	1022	1	1	1	Wildtype	0	4.44612	1		-0.405292
CGGA_1403	Primary	GBM	WHO IV	Female	0	43	0	679	1	1	1	Wildtype	0	4.47037	1		-0.865457
CGGA_1091	Primary	GBM	WHO IV	Female	0	51	0	1116	1	1	1	Wildtype	0	4.47066	1		-0.865317
CGGA_1503	Primary	GBM	WHO IV	Male	1	47	0	692	0	1	1	Wildtype	0	4.52599	1		-0.838317
CGGA_1548	Primary	GBM	WHO IV	Male	1	53	0	1054	1	1	1	Wildtype	0	4.54066	1		-0.831158
CGGA_676	Primary	GBM	WHO IV	Male	1	60	1	376	1	1	0	Wildtype	0	4.56352	1		0.461999
CGGA_1457	Primary	GBM	WHO IV	Male	1	60	1	312	1	1	1	Wildtype	0	4.56393	1		-0.3478
CGGA_1258	Primary	GBM	WHO IV	Male	1	42	0	114	1	0	0	Wildtype	0	4.60718	1		2.2483
CGGA_1380	Primary	GBM	WHO IV	Male	1	46	0	291	1	1	1	Wildtype	0	4.61235	1		-0.796174
CGGA_1026	Primary	GBM	WHO IV	Male	1	57	1	1570	1	1	1	Wildtype	0	4.70848	1		-0.277262
CGGA_1426	Primary	GBM	WHO IV	Female	0	50	0	147	1	1	1	Wildtype	0	4.70939	1		-0.748817
CGGA_831	Primary	GBM	WHO IV	Female	0	55	0	546	1	1	1	Wildtype	0	4.71051	1		-0.748269
CGGA_731	Primary	GBM	WHO IV	Male	1	50	0	503	1	1	0	Wildtype	0	4.71333	1		0.0631051
CGGA_878	Primary	GBM	WHO IV	Male	1	42	0	863	1	0	1	Wildtype	0	4.71441	1		1.49063
CGGA_1521	Primary	GBM	WHO IV	Female	0	63	1	205	1	1	1	Wildtype	0	4.72224	1		-0.270549
CGGA_1053	Primary	GBM	WHO IV	Female	0	63	1	370	1	1	1	Wildtype	0	4.75581	1		-0.254163
CGGA_1045	Primary	GBM	WHO IV	Male	1	79	1	348	1	1	1	Wildtype	0	4.7673	1		-0.248555
CGGA_848	Primary	GBM	WHO IV	Female	0	54	0	204	0	1	0	Wildtype	0	4.7673	1		0.0894448
CGGA_1074	Primary	GBM	WHO IV	Male	1	50	0	86	1	1	1	Wildtype	0	4.77768	1		-0.715492
CGGA_1106	Primary	GBM	WHO IV	Male	1	37	0	420	1	1	1	Wildtype	0	4.77832	1		-0.715178
CGGA_1698	Primary	GBM	WHO IV	Female	0	55	0	388	1	0	0	Wildtype	0	4.78683	1		2.33598
CGGA_1086	Primary	GBM	WHO IV	Female	0	65	1	1977	1	1	1	Wildtype	0	4.78789	1		-0.238508
CGGA_1410	Primary	GBM	WHO IV	Female	0	27	0	825	1	1	1	Wildtype	0	4.78842	1		-0.710249
CGGA_1713	Primary	GBM	WHO IV	Male	1	62	1	332	1	1	1	Wildtype	0	4.81932	1		-0.22317
CGGA_1354	Primary	GBM	WHO IV	Female	0	40	0	530	1	1	1	Wildtype	0	4.83118	1		-0.689383
CGGA_1461	Primary	GBM	WHO IV	Female	0	60	1	226	1	1	1	Wildtype	0	4.83272	1		-0.216631
CGGA_1690	Primary	GBM	WHO IV	Male	1	60	1	592	1	1	1	Wildtype	0	4.83375	1		-0.216131
CGGA_1008	Primary	GBM	WHO IV	Female	0	54	0	315	1	1	1	Wildtype	0	4.84555	1		-0.682373
CGGA_P28	Primary	GBM	WHO IV	Male	1	61	1	107	1	0	0	Wildtype	0	4.89096	1		2.85879
CGGA_1537	Primary	GBM	WHO IV	Male	1	73	1	200	0	0	0	Wildtype	0	4.89831	1		2.86238
CGGA_1299	Primary	GBM	WHO IV	Male	1	54	0	550	1	1	1	Wildtype	0	4.96736	1		-0.622927
CGGA_1462	Primary	GBM	WHO IV	Male	1	49	0	188	1	1	1	Wildtype	0	4.97578	1		-0.61882
CGGA_1240	Primary	GBM	WHO IV	Male	1	33	0	19	1	0	0	Wildtype	0	4.97837	1		2.42945
CGGA_1049	Primary	GBM	WHO IV	Male	1	58	1	809	1	1	1	Wildtype	0	5.01409	1		-0.128123
CGGA_499	Primary	GBM	WHO IV	Male	1	51	0	122	1	1	0	Wildtype	0	5.019	1		0.212274
CGGA_850	Primary	GBM	WHO IV	Female	0	52	0	564	0	0	0	Wildtype	0	5.0239	1		2.45166
CGGA_D57	Primary	GBM	WHO IV	Male	1	40	0	766	1	1	1	Wildtype	0	5.02524	1		-0.594685
CGGA_1007	Primary	GBM	WHO IV	Female	0	57	1	345	1	1	1	Wildtype	0	5.02878	1		-0.120953
CGGA_1338	Primary	GBM	WHO IV	Female	0	61	1	1122	1	1	1	Wildtype	0	5.02878	1		-0.120953
CGGA_1083	Primary	GBM	WHO IV	Male	1	59	1	450	1	1	1	Wildtype	0	5.05865	1		-0.10638
CGGA_658	Primary	GBM	WHO IV	Male	1	55	0	372	1	1	0	Wildtype	0	5.08026	1		0.242167
CGGA_1114	Primary	GBM	WHO IV	Male	1	53	0	460	1	1	1	Wildtype	0	5.0948	1		-0.56074
CGGA_1634	Primary	GBM	WHO IV	Female	0	26	0	366	1	0	0	Wildtype	0	5.09985	1		2.48873
CGGA_1332	Primary	GBM	WHO IV	Female	0	55	0	510	0	0	1	Wildtype	0	5.11384	1		1.68555
CGGA_P143	Primary	GBM	WHO IV	Female	0	66	1	261	1	1	1	Wildtype	0	5.13733	1		-0.0679853
CGGA_D35	Primary	GBM	WHO IV	Female	0	68	1	661	1	1	0	Wildtype	0	5.18583	1		0.765685
CGGA_525	Primary	GBM	WHO IV	Male	1	61	1	138	1	1	0	Wildtype	0	5.28193	1		0.812584
CGGA_274	Primary	GBM	WHO IV	Female	0	55	0	610	0	1	1	Wildtype	0	5.29177	1		-0.464618
CGGA_1313	Primary	GBM	WHO IV	Male	1	42	0	379	1	1	1	Wildtype	0	5.30939	1		-0.456016
CGGA_1024	Primary	GBM	WHO IV	Male	1	64	1	3074	1	1	1	Wildtype	0	5.33125	1		0.0266514
CGGA_1678	Primary	GBM	WHO IV	Male	1	51	0	657	1	1	1	Wildtype	0	5.41495	1		-0.404506
CGGA_1070	Primary	GBM	WHO IV	Male	1	37	0	333	1	1	0	Wildtype	0	5.43013	1		0.412903
CGGA_1833	Primary	GBM	WHO IV	Female	0	60	1	494	1	1	1	Wildtype	0	5.43162	1		0.0756328
CGGA_483	Primary	GBM	WHO IV	Female	0	59	1	277	1	1	1	Wildtype	0	5.46643	1		0.0926186
CGGA_1758	Primary	GBM	WHO IV	Female	0	45	0	414	1	1	1	Wildtype	0	5.51116	1		-0.357552
CGGA_1134	Primary	GBM	WHO IV	Female	0	56	1	59	1	0	1	Wildtype	0	5.52672	1		2.35904
CGGA_802	Primary	GBM	WHO IV	Male	1	42	0	681	1	1	1	Wildtype	0	5.63487	1		-0.297182
CGGA_1073	Primary	GBM	WHO IV	Female	0	42	0	270	1	1	0	Wildtype	0	5.66363	1		0.526851
CGGA_604	Primary	GBM	WHO IV	Male	1	46	0	381	1	1	1	Wildtype	0	5.72804	1		-0.251716
CGGA_P160	Primary	GBM	WHO IV	Female	0	72	1	219	1	1	1	Wildtype	0	5.81023	1		0.260394
CGGA_1749	Primary	GBM	WHO IV	Female	0	44	0	401	1	1	1	Wildtype	0	5.83195	1		-0.201007
CGGA_1015	Primary	GBM	WHO IV	Male	1	62	1	164	1	1	0	Wildtype	0	5.86937	1		1.09925
