# Supplementary material for: Development and validation of an immune infiltration/tumor proliferation-related Notch3 nomogram for predicting survival in patients with primary glioblastoma
Source: Front Genet. 2023 May 10;14:1148126. doi: 10.3389/fgene.2023.1148126 (PMC10240236; doi:10.3389/fgene.2023.1148126)
Supplement: Supplementary file 3 [file DataSheet1.ZIP › TCGA GBM original data/TCGA -tROC analysis TCGA.xlsx]

## Sheet: Sheet 1
event	time	Nomogram
1	321	0.0100936
1	726	-1.29838
0	102	-1.75428
0	633	-1.73642
1	594	-0.923051
0	267	-0.247289
1	285	-0.245386
0	138	-0.228989
1	387	-0.226451
1	381	-0.19966
1	1320	-0.197171
0	114	-0.669074
0	201	-0.18136
1	441	0.636009
1	1215	-0.169306
1	339	-0.165549
0	216	-0.156179
1	1950	-0.607634
1	429	-0.12973
1	666	-0.122507
1	366	-0.582942
1	252	0.229596
1	1011	-1.57826
1	420	-0.100547
1	441	-0.568253
1	1794	-0.56635
1	450	-0.0876152
1	294	-0.0816616
1	327	-0.544926
0	3	0.738733
1	1296	-0.541071
1	744	-0.53663
1	306	-0.0616048
1	462	-0.048868
0	159	-0.518038
1	1047	-0.0444272
1	294	-0.513694
1	393	-0.0409136
1	249	-0.510083
1	471	-0.0279816
1	324	-0.023248
1	390	-0.49271
1	534	-1.48793
1	681	-1.01525
1	477	-0.0152936
1	657	-0.486366
1	309	-0.013488
1	462	0.799245
1	702	-0.473727
1	1047	0.0027136
0	783	-0.652553
0	684	0.0084232
0	945	-1.45992
0	339	0.0147184
1	726	-0.451962
1	450	0.831746
1	303	0.833844
1	477	0.0254544
1	249	2.26304
1	480	0.0288216
1	318	0.841652
1	1461	0.845946
1	2613	-0.435078
1	399	-0.434102
1	498	0.0384352
1	447	0.0388744
1	432	0.850973
1	2643	-0.430295
1	504	0.0456088
0	462	-0.423463
0	1230	-0.607754
1	351	-0.417412
0	2214	-0.414338
1	414	0.0583944
1	408	0.0584432
1	705	-0.41219
1	453	0.06264
1	387	0.0637624
1	870	0.409131
0	312	-1.39775
1	345	0.075572
1	351	0.075816
0	264	0.0778656
1	3477	-0.918182
1	780	0.0817696
1	264	-0.387302
0	249	-0.386766
0	459	-1.38389
1	1281	-0.385741
1	495	0.0866496
0	48	0.897333
1	210	0.898943
1	2097	0.0891384
1	174	-0.382081
1	417	0.0932864
1	252	0.093384
1	267	0.0945064
0	1305	0.0954336
1	222	0.905482
0	75	0.0959216
1	153	0.106267
0	180	-0.362805
1	1164	-1.35675
1	297	0.114905
1	378	0.115734
0	573	0.11593
1	1134	-0.35529
1	204	0.11671
1	3828	-0.354021
0	165	0.930029
1	498	0.121298
1	450	0.121932
1	378	0.123201
1	423	0.125397
1	174	0.936324
1	447	0.126519
1	555	-0.343041
1	414	0.129594
1	576	0.132424
1	507	0.134669
1	273	-0.336062
0	21	0.951403
1	492	-0.517767
1	420	-0.328645
1	375	0.953648
0	219	0.145307
1	135	0.956722
1	537	-0.324155
0	6	0.958235
1	36	0.960529
0	2730	-0.319812
1	174	0.968386
0	234	-1.30898
1	459	0.161362
1	1539	0.161411
1	1959	-0.309076
1	3	0.976096
1	207	0.978878
1	726	0.979951
0	180	0.170927
1	81	0.171806
0	144	0.175417
1	399	0.176002
1	357	-0.295558
1	330	0.177174
1	354	-0.29468
1	378	-0.292972
1	816	0.17976
0	216	0.18015
1	681	0.180492
0	225	0.18137
1	69	0.520151
1	153	0.18952
1	366	0.196547
1	903	-0.275209
1	135	0.197523
1	99	0.19767
1	282	0.198206
0	36	0.537524
0	153	-1.26999
0	255	-0.271793
1	138	-0.269694
1	162	0.203428
1	60	2.44375
1	1212	-0.262521
0	192	-0.443982
1	366	0.216555
1	363	0.218702
1	231	-0.251346
0	216	1.03139
1	132	0.221923
1	48	-0.249882
1	48	1.03241
1	603	-0.24871
1	570	1.03807
1	228	0.231586
1	165	0.573441
1	156	0.23749
1	378	0.24603
1	1128	-0.219284
1	228	0.253643
1	141	2.49147
1	324	0.255937
0	291	0.256181
1	108	2.49489
1	804	0.257938
1	30	1.07423
1	237	1.07457
1	876	-0.206157
1	39	1.07633
1	312	0.26799
0	135	0.269162
1	81	1.07931
1	417	0.607894
1	198	0.61048
1	1338	0.273944
1	933	0.274578
0	129	1.08614
1	369	1.08614
1	240	0.277506
1	312	0.280434
0	12	0.618874
1	1170	1.09478
1	318	0.285168
1	807	0.286144
1	1437	-0.182391
1	99	0.294879
1	501	0.29566
1	354	-0.175901
1	387	-0.173412
1	618	-0.171606
1	366	0.644347
1	15	1.12089
1	60	1.12093
1	96	1.12386
0	276	0.321817
1	324	0.325672
1	81	0.676994
1	612	0.340556
1	30	0.682509
1	93	0.346754
0	270	0.349145
1	618	0.356953
1	1428	0.362809
0	282	0.36359
1	207	1.17608
1	1407	0.376034
0	258	0.37657
0	186	-0.0925016
0	228	0.382085
1	498	-0.0845472
1	222	1.19897
1	462	0.393016
1	312	0.407363
1	336	-0.060196
1	96	0.417465
1	66	1.23127
1	339	0.425029
1	276	0.426981
1	447	-0.0349664
1	591	-0.0326728
0	141	-0.0102736
1	381	0.466948
1	354	0.48149
1	267	1.30535
1	171	1.38265
1	1107	0.14657
