# Supplementary material for: Development and validation of an immune infiltration/tumor proliferation-related Notch3 nomogram for predicting survival in patients with primary glioblastoma
Source: Front Genet. 2023 May 10;14:1148126. doi: 10.3389/fgene.2023.1148126 (PMC10240236; doi:10.3389/fgene.2023.1148126)
Supplement: Supplementary file 3 [file DataSheet1.ZIP › TCGA GBM original data/TCGA Calibration analysis.xlsx]

## Sheet: data
event	time	Notch3	IDH	Chemo	Radio	Age
1	321	4.6047	0	0	1	0
1	726	4.6611	1	1	1	1
0	102	4.6941	1	1	1	0
0	633	4.7307	1	1	1	0
1	594	4.7376	1	0	1	0
0	267	4.7699	0	1	1	1
1	285	4.7738	0	1	1	1
0	138	4.8074	0	1	1	1
1	387	4.8126	0	1	1	1
1	381	4.8675	0	1	1	1
1	1320	4.8726	0	1	1	1
0	114	4.8728	0	1	1	0
0	201	4.905	0	1	1	1
1	441	4.9201	0	0	1	1
1	1215	4.9297	0	1	1	1
1	339	4.9374	0	1	1	1
0	216	4.9566	0	1	1	1
1	1950	4.9987	0	1	1	0
1	429	5.0108	0	1	1	1
1	666	5.0256	0	1	1	1
1	366	5.0493	0	1	1	0
1	252	5.0545	0	0	1	0
1	1011	5.0548	1	1	1	0
1	420	5.0706	0	1	1	1
1	441	5.0794	0	1	1	0
1	1794	5.0833	0	1	1	0
1	450	5.0971	0	1	1	1
1	294	5.1093	0	1	1	1
1	327	5.1272	0	1	1	0
0	3	5.1306	0	0	1	1
1	1296	5.1351	0	1	1	0
1	744	5.1442	0	1	1	0
1	306	5.1504	0	1	1	1
1	462	5.1765	0	1	1	1
0	159	5.1823	0	1	1	0
1	1047	5.1856	0	1	1	1
1	294	5.1912	0	1	1	0
1	393	5.1928	0	1	1	1
1	249	5.1986	0	1	1	0
1	471	5.2193	0	1	1	1
1	324	5.229	0	1	1	1
1	390	5.2342	0	1	1	0
1	534	5.2399	1	1	1	0
1	681	5.2413	1	1	1	1
1	477	5.2453	0	1	1	1
1	657	5.2472	0	1	1	0
1	309	5.249	0	1	1	1
1	462	5.2546	0	0	1	1
1	702	5.2731	0	1	1	0
1	1047	5.2822	0	1	1	1
0	783	5.2919	1	0	1	0
0	684	5.2939	0	1	1	1
0	945	5.2973	1	1	1	0
0	339	5.3068	0	1	1	1
1	726	5.3177	0	1	1	0
1	450	5.3212	0	0	1	1
1	303	5.3255	0	0	1	1
1	477	5.3288	0	1	1	1
1	249	5.33	0	1	0	1
1	480	5.3357	0	1	1	1
1	318	5.3415	0	0	1	1
1	1461	5.3503	0	0	1	1
1	2613	5.3523	0	1	1	0
1	399	5.3543	0	1	1	0
1	498	5.3554	0	1	1	1
1	447	5.3563	0	1	1	1
1	432	5.3606	0	0	1	1
1	2643	5.3621	0	1	1	0
1	504	5.3701	0	1	1	1
0	462	5.3761	0	1	1	0
0	1230	5.3837	1	0	1	0
1	351	5.3885	0	1	1	0
0	2214	5.3948	0	1	1	0
1	414	5.3963	0	1	1	1
1	408	5.3964	0	1	1	1
1	705	5.3992	0	1	1	0
1	453	5.405	0	1	1	1
1	387	5.4073	0	1	1	1
1	870	5.4224	0	0	1	0
0	312	5.4247	1	1	1	0
1	345	5.4315	0	1	1	1
1	351	5.432	0	1	1	1
0	264	5.4362	0	1	1	1
1	3477	5.4402	1	1	1	1
1	780	5.4442	0	1	1	1
1	264	5.4502	0	1	1	0
0	249	5.4513	0	1	1	0
0	459	5.4531	1	1	1	0
1	1281	5.4534	0	1	1	0
1	495	5.4542	0	1	1	1
0	48	5.4556	0	0	1	1
1	210	5.4589	0	0	1	1
1	2097	5.4593	0	1	1	1
1	174	5.4609	0	1	1	0
1	417	5.4678	0	1	1	1
1	252	5.468	0	1	1	1
1	267	5.4703	0	1	1	1
0	1305	5.4722	0	1	1	1
1	222	5.4723	0	0	1	1
0	75	5.4732	0	1	1	1
1	153	5.4944	0	1	1	1
0	180	5.5004	0	1	1	0
1	1164	5.5087	1	1	1	0
1	297	5.5121	0	1	1	1
1	378	5.5138	0	1	1	1
0	573	5.5142	0	1	1	1
1	1134	5.5158	0	1	1	0
1	204	5.5158	0	1	1	1
1	3828	5.5184	0	1	1	0
0	165	5.5226	0	0	1	1
1	498	5.5252	0	1	1	1
1	450	5.5265	0	1	1	1
1	378	5.5291	0	1	1	1
1	423	5.5336	0	1	1	1
1	174	5.5355	0	0	1	1
1	447	5.5359	0	1	1	1
1	555	5.5409	0	1	1	0
1	414	5.5422	0	1	1	1
1	576	5.548	0	1	1	1
1	507	5.5526	0	1	1	1
1	273	5.5552	0	1	1	0
0	21	5.5664	0	0	1	1
1	492	5.5681	1	0	1	0
1	420	5.5704	0	1	1	0
1	375	5.571	0	0	1	1
0	219	5.5744	0	1	1	1
1	135	5.5773	0	0	1	1
1	537	5.5796	0	1	1	0
0	6	5.5804	0	0	1	1
1	36	5.5851	0	0	1	1
0	2730	5.5885	0	1	1	0
1	174	5.6012	0	0	1	1
0	234	5.6066	1	1	1	0
1	459	5.6073	0	1	1	1
1	1539	5.6074	0	1	1	1
1	1959	5.6105	0	1	1	0
1	3	5.617	0	0	1	1
1	207	5.6227	0	0	1	1
1	726	5.6249	0	0	1	1
0	180	5.6269	0	1	1	1
1	81	5.6287	0	1	1	1
0	144	5.6361	0	1	1	1
1	399	5.6373	0	1	1	1
1	357	5.6382	0	1	1	0
1	330	5.6397	0	1	1	1
1	354	5.64	0	1	1	0
1	378	5.6435	0	1	1	0
1	816	5.645	0	1	1	1
0	216	5.6458	0	1	1	1
1	681	5.6465	0	1	1	1
0	225	5.6483	0	1	1	1
1	69	5.6499	0	0	1	0
1	153	5.665	0	1	1	1
1	366	5.6794	0	1	1	1
1	903	5.6799	0	1	1	0
1	135	5.6814	0	1	1	1
1	99	5.6817	0	1	1	1
1	282	5.6828	0	1	1	1
0	36	5.6855	0	0	1	0
0	153	5.6865	1	1	1	0
0	255	5.6869	0	1	1	0
1	138	5.6912	0	1	1	0
1	162	5.6935	0	1	1	1
1	60	5.7003	0	1	0	1
1	1212	5.7059	0	1	1	0
0	192	5.7193	1	0	1	0
1	366	5.7204	0	1	1	1
1	363	5.7248	0	1	1	1
1	231	5.7288	0	1	1	0
0	216	5.7303	0	0	1	1
1	132	5.7314	0	1	1	1
1	48	5.7318	0	1	1	0
1	48	5.7324	0	0	1	1
1	603	5.7342	0	1	1	0
1	570	5.744	0	0	1	1
1	228	5.7512	0	1	1	1
1	165	5.7591	0	0	1	0
1	156	5.7633	0	1	1	1
1	378	5.7808	0	1	1	1
1	1128	5.7945	0	1	1	0
1	228	5.7964	0	1	1	1
1	141	5.7981	0	1	0	1
1	324	5.8011	0	1	1	1
0	291	5.8016	0	1	1	1
1	108	5.8051	0	1	0	1
1	804	5.8052	0	1	1	1
1	30	5.8181	0	0	1	1
1	237	5.8188	0	0	1	1
1	876	5.8214	0	1	1	0
1	39	5.8224	0	0	1	1
1	312	5.8258	0	1	1	1
0	135	5.8282	0	1	1	1
1	81	5.8285	0	0	1	1
1	417	5.8297	0	0	1	0
1	198	5.835	0	0	1	0
1	1338	5.838	0	1	1	1
1	933	5.8393	0	1	1	1
0	129	5.8425	0	0	1	1
1	369	5.8425	0	0	1	1
1	240	5.8453	0	1	1	1
1	312	5.8513	0	1	1	1
0	12	5.8522	0	0	1	0
1	1170	5.8602	0	0	1	1
1	318	5.861	0	1	1	1
1	807	5.863	0	1	1	1
1	1437	5.8701	0	1	1	0
1	99	5.8809	0	1	1	1
1	501	5.8825	0	1	1	1
1	354	5.8834	0	1	1	0
1	387	5.8885	0	1	1	0
1	618	5.8922	0	1	1	0
1	366	5.9044	0	0	1	0
1	15	5.9137	0	0	1	1
1	60	5.9138	0	0	1	1
1	96	5.9198	0	0	1	1
0	276	5.9361	0	1	1	1
1	324	5.944	0	1	1	1
1	81	5.9713	0	0	1	0
1	612	5.9745	0	1	1	1
1	30	5.9826	0	0	1	0
1	93	5.9872	0	1	1	1
0	270	5.9921	0	1	1	1
1	618	6.0081	0	1	1	1
1	1428	6.0201	0	1	1	1
0	282	6.0217	0	1	1	1
1	207	6.0268	0	0	1	1
1	1407	6.0472	0	1	1	1
0	258	6.0483	0	1	1	1
0	186	6.0543	0	1	1	0
0	228	6.0596	0	1	1	1
1	498	6.0706	0	1	1	0
1	222	6.0737	0	0	1	1
1	462	6.082	0	1	1	1
1	312	6.1114	0	1	1	1
1	336	6.1205	0	1	1	0
1	96	6.1321	0	1	1	1
1	66	6.1399	0	0	1	1
1	339	6.1476	0	1	1	1
1	276	6.1516	0	1	1	1
1	447	6.1722	0	1	1	0
1	591	6.1769	0	1	1	0
0	141	6.2228	0	1	1	0
1	381	6.2335	0	1	1	1
1	354	6.2633	0	1	1	1
1	267	6.2917	0	0	1	1
1	171	6.4501	0	0	1	1
1	1107	6.5442	0	1	1	0

## Sheet: settings
IDH	Chemo	Radio	Age
0	0	0	0
1	1	1	1
