# Supplementary material for: Development and validation of an immune infiltration/tumor proliferation-related Notch3 nomogram for predicting survival in patients with primary glioblastoma
Source: Front Genet. 2023 May 10;14:1148126. doi: 10.3389/fgene.2023.1148126 (PMC10240236; doi:10.3389/fgene.2023.1148126)
Supplement: Supplementary file 3 [file DataSheet1.ZIP › TCGA GBM original data/TCGA mRNA expression.xlsx]

## Sheet: Notch3
Sample	Histology	Recurrence	Subtype	status	survival	NOTCH3_mRNA	IDH1_status	Age	Therapy_Class	Gender
TCGA.02.0038	GBM	Primary	Classical	1	10.7	4.6047	Wild-type	48.6	Standard Radiation	Female
TCGA.19.2629	GBM	Primary	Proneural	1	24.2	4.6611	Mutant	60.9	TMZ Chemoradiation, TMZ Chemo	Male
TCGA.14.4157	GBM	Primary	Proneural	0	3.4	4.6941	Mutant	40.6	TMZ Chemoradiation, TMZ Chemo	Male
TCGA.32.4208	GBM	Primary	Proneural	0	21.1	4.7307	Mutant	25.2	TMZ Chemoradiation, TMZ Chemo	Male
TCGA.06.0221	GBM	Primary	Proneural	1	19.8	4.7376	Mutant	31	Standard Radiation	Male
TCGA.41.2573	GBM	Primary	Proneural	0	8.9	4.7699	Wild-type	60	TMZ Chemoradiation, TMZ Chemo	Male
TCGA.41.2575	GBM	Primary	Proneural	1	9.5	4.7738	Wild-type	75.5	TMZ Chemoradiation, TMZ Chemo	Male
TCGA.06.5859	GBM	Primary	Classical	0	4.6	4.8074	Wild-type	63.5	TMZ Chemoradiation, TMZ Chemo	Male
TCGA.19.1388	GBM	Primary	Classical	1	12.9	4.8126	Wild-type	58.5	TMZ Chemoradiation, TMZ Chemo	Male
TCGA.12.3651	GBM	Primary	Proneural	1	12.7	4.8675	Wild-type	77.4	TMZ Chemoradiation, TMZ Chemo	Male
TCGA.12.3646	GBM	Primary	Proneural	1	44	4.8726	Wild-type	59.8	TMZ Chemoradiation, TMZ Chemo	Female
TCGA.14.3477	GBM	Primary	Proneural	0	3.8	4.8728	Wild-type	38.5	TMZ Chemoradiation, TMZ Chemo	Female
TCGA.28.2506	GBM	Primary	Classical	0	6.7	4.905	Wild-type	63.8	TMZ Chemoradiation, TMZ Chemo	Female
TCGA.02.0047	GBM	Primary	Proneural	1	14.7	4.9201	Wild-type	78.7	Standard Radiation	Male
TCGA.27.1834	GBM	Primary	Proneural	1	40.5	4.9297	Wild-type	56.3	TMZ Chemoradiation, TMZ Chemo	Male
TCGA.28.5207	GBM	Primary	Mesenchymal	1	11.3	4.9374	Wild-type	71.1	Nonstandard Radiation, TMZ Chemo	Male
TCGA.14.1829	GBM	Primary	Mesenchymal	0	7.2	4.9566	Wild-type	57.3	TMZ Chemoradiation, TMZ Chemo	Male
TCGA.02.0104	GBM	Primary	Proneural	1	65	4.9987	Wild-type	29.3	TMZ Chemoradiation, TMZ Chemo	Female
TCGA.06.0133	GBM	Primary	Classical	1	14.3	5.0108	Wild-type	64.1	TMZ Chemoradiation, TMZ Chemo	Male
TCGA.12.1597	GBM	Primary	Proneural	1	22.2	5.0256	Wild-type	62.6	Standard Radiation, TMZ Chemo	Female
TCGA.02.0027	GBM	Primary	Classical	1	12.2	5.0493	Wild-type	33.9	TMZ Chemoradiation, TMZ Chemo	Female
TCGA.06.0208	GBM	Primary	Classical	1	8.4	5.0545	Wild-type	52.3	Nonstandard Radiation	Female
TCGA.06.0129	GBM	Primary	Proneural	1	33.7	5.0548	Mutant	30.9	TMZ Chemoradiation, TMZ Chemo	Male
TCGA.08.0390	GBM	Primary	Mesenchymal	1	14	5.0706	Wild-type	69.3	TMZ Chemoradiation, TMZ Chemo	Male
TCGA.12.0616	GBM	Primary	Proneural	1	14.7	5.0794	Wild-type	36.8	TMZ Chemoradiation, TMZ Chemo	Female
TCGA.12.3644	GBM	Primary	Proneural	1	59.8	5.0833	Wild-type	47.8	TMZ Chemoradiation, TMZ Chemo	Female
TCGA.19.5960	GBM	Primary	Classical	1	15	5.0971	Wild-type	56.5	TMZ Chemoradiation, TMZ Chemo	Male
TCGA.06.0648	GBM	Primary	Proneural	1	9.8	5.1093	Wild-type	78	Standard Radiation, TMZ Chemo	Male
TCGA.12.3650	GBM	Primary	Proneural	1	10.9	5.1272	Wild-type	46.9	TMZ Chemoradiation, TMZ Chemo	Male
TCGA.19.1791	GBM	Primary	Classical	0	0.1	5.1306	Wild-type	82.3	Unspecified Radiation	Female
TCGA.12.0773	GBM	Primary	Mesenchymal	1	43.2	5.1351	Wild-type	24.2	Standard Radiation, TMZ Chemo	Male
TCGA.27.2518	GBM	Primary	Classical	1	24.8	5.1442	Wild-type	52.4	TMZ Chemoradiation, TMZ Chemo	Male
TCGA.02.0074	GBM	Primary	Proneural	1	10.2	5.1504	Wild-type	68.2	TMZ Chemoradiation, TMZ Chemo	Female
TCGA.32.1970	GBM	Primary	Classical	1	15.4	5.1765	Wild-type	59.2	TMZ Chemoradiation, TMZ Chemo	Male
TCGA.28.2514	GBM	Primary	Classical	0	5.3	5.1823	Wild-type	45.8	Standard Radiation, TMZ Chemo	Male
TCGA.12.3652	GBM	Primary	Classical	1	34.9	5.1856	Wild-type	60	TMZ Chemoradiation, TMZ Chemo	Male
TCGA.08.0349	GBM	Primary	Classical	1	9.8	5.1912	Wild-type	46.4	TMZ Chemoradiation, TMZ Chemo	Male
TCGA.06.0171	GBM	Primary	Proneural	1	13.1	5.1928	Wild-type	65.9	Nonstandard Radiation, TMZ Chemo	Male
TCGA.06.5411	GBM	Primary	Proneural	1	8.3	5.1986	Wild-type	51.6	Standard Radiation, TMZ Chemo	Male
TCGA.12.1598	GBM	Primary	Proneural	1	15.7	5.2193	Wild-type	75.9	TMZ Chemoradiation, TMZ Chemo	Female
TCGA.32.4719	GBM	Primary	Classical	1	10.8	5.229	Wild-type	73.1	TMZ Chemoradiation, TMZ Chemo	Male
TCGA.12.0618	GBM	Primary	Proneural	1	13	5.2342	Wild-type	49.5	TMZ Chemoradiation, TMZ Chemo	Male
TCGA.14.1821	GBM	Primary	Proneural	1	17.8	5.2399	Mutant	31	TMZ Chemoradiation, TMZ Chemo	Male
TCGA.06.0128	GBM	Primary	Proneural	1	22.7	5.2413	Mutant	66.3	Standard Radiation, TMZ Chemo	Male
TCGA.14.1034	GBM	Primary	Classical	1	15.9	5.2453	Wild-type	60.3	Standard Radiation, Alkylating Chemo	Female
TCGA.19.0957	GBM	Primary	Proneural	1	21.9	5.2472	Wild-type	48.5	TMZ Chemoradiation, TMZ Chemo	Female
TCGA.06.0141	GBM	Primary	Mesenchymal	1	10.3	5.249	Wild-type	62.8	TMZ Chemoradiation, TMZ Chemo	Male
TCGA.08.0360	GBM	Primary	Mesenchymal	1	15.4	5.2546	Wild-type	76.4	Standard Radiation	Male
TCGA.28.5214	GBM	Primary	Mesenchymal	1	23.4	5.2731	Wild-type	53.4	Nonstandard Radiation, TMZ Chemo	Male
TCGA.12.0619	GBM	Primary	Mesenchymal	1	34.9	5.2822	Wild-type	60	TMZ Chemoradiation, TMZ Chemo	Male
TCGA.16.0849	GBM	Primary	Proneural	0	26.1	5.2919	Mutant	54.6	Standard Radiation	Male
TCGA.32.2634	GBM	Primary	Proneural	0	22.8	5.2939	Wild-type	82	TMZ Chemoradiation, TMZ Chemo	Male
TCGA.06.2570	GBM	Primary	Proneural	0	31.5	5.2973	Mutant	21.7	TMZ Chemoradiation, TMZ Chemo	Female
TCGA.28.1745	GBM	Primary	Mesenchymal	0	11.3	5.3068	Wild-type	76.2	TMZ Chemoradiation, TMZ Chemo	Male
TCGA.06.0138	GBM	Primary	Mesenchymal	1	24.2	5.3177	Wild-type	43.1	Standard Radiation, TMZ Chemo	Male
TCGA.06.0214	GBM	Primary	Classical	1	15	5.3212	Wild-type	66.2	Standard Radiation	Male
TCGA.06.0148	GBM	Primary	Classical	1	10.1	5.3255	Wild-type	76.2	Standard Radiation	Male
TCGA.32.2615	GBM	Primary	Mesenchymal	1	15.9	5.3288	Wild-type	62.7	Nonstandard Radiation, TMZ Chemo	Male
TCGA.76.6285	GBM	Primary	Proneural	1	8.3	5.33	Wild-type	64.8	TMZ Chemo	Female
TCGA.12.1093	GBM	Primary	Mesenchymal	1	16	5.3357	Wild-type	66.5	TMZ Chemoradiation, TMZ Chemo	Female
TCGA.02.0009	GBM	Primary	Classical	1	10.6	5.3415	Wild-type	61.5	Nonstandard Radiation	Female
TCGA.06.0241	GBM	Primary	Proneural	1	48.7	5.3503	Wild-type	66	Standard Radiation	Female
TCGA.02.0016	GBM	Primary	Classical	1	87.1	5.3523	Wild-type	50	Standard Radiation, TMZ Chemo	Male
TCGA.06.0238	GBM	Primary	Proneural	1	13.3	5.3543	Wild-type	46.6	TMZ Chemoradiation, TMZ Chemo	Male
TCGA.27.1831	GBM	Primary	Classical	1	16.6	5.3554	Wild-type	66.9	TMZ Chemoradiation, TMZ Chemo	Male
TCGA.28.5204	GBM	Primary	Proneural	1	14.9	5.3563	Wild-type	72.5	TMZ Chemoradiation, TMZ Chemo	Male
TCGA.27.2527	GBM	Primary	Mesenchymal	1	14.4	5.3606	Wild-type	81.1	Nonstandard Radiation	Male
TCGA.06.0178	GBM	Primary	Proneural	1	88.1	5.3621	Wild-type	39	TMZ Chemoradiation, TMZ Chemo	Male
TCGA.02.2466	GBM	Primary	Proneural	1	16.8	5.3701	Wild-type	61.5	TMZ Chemoradiation, TMZ Chemo	Male
TCGA.02.2485	GBM	Primary	Classical	0	15.4	5.3761	Wild-type	53.4	TMZ Chemoradiation, TMZ Chemo	Male
TCGA.14.1456	GBM	Primary	Proneural	0	41	5.3837	Mutant	23.9	Standard Radiation	Male
TCGA.06.5408	GBM	Primary	Classical	1	11.7	5.3885	Wild-type	54.9	Standard Radiation, TMZ Chemo	Female
TCGA.06.0185	GBM	Primary	Classical	0	73.8	5.3948	Wild-type	54.5	TMZ Chemoradiation, TMZ Chemo	Male
TCGA.15.0742	GBM	Primary	Classical	1	13.8	5.3963	Wild-type	65.8	Nonstandard Radiation, TMZ Chemo	Male
TCGA.06.0237	GBM	Primary	Proneural	1	13.6	5.3964	Wild-type	75.9	TMZ Chemoradiation, TMZ Chemo	Female
TCGA.12.0822	GBM	Primary	Mesenchymal	1	23.5	5.3992	Wild-type	46	Standard Radiation, TMZ Chemo	Male
TCGA.41.5651	GBM	Primary	Proneural	1	15.1	5.405	Wild-type	59.4	TMZ Chemoradiation, TMZ Chemo	Female
TCGA.02.2470	GBM	Primary	Mesenchymal	1	12.9	5.4073	Wild-type	57.5	TMZ Chemoradiation, TMZ Chemo	Male
TCGA.16.1045	GBM	Primary	Mesenchymal	1	29	5.4224	Wild-type	49.8	Standard Radiation	Female
TCGA.27.2521	GBM	Primary	Proneural	0	10.4	5.4247	Mutant	34.7	Standard Radiation, TMZ Chemo	Male
TCGA.27.1838	GBM	Primary	Classical	1	11.5	5.4315	Wild-type	59.4	Standard Radiation, TMZ Chemo	Female
TCGA.06.0143	GBM	Primary	Mesenchymal	1	11.7	5.432	Wild-type	58.5	Standard Radiation, TMZ Chemo	Male
TCGA.06.5413	GBM	Primary	Mesenchymal	0	8.8	5.4362	Wild-type	67	Standard Radiation, TMZ Chemo	Male
TCGA.08.0344	GBM	Primary	Proneural	1	115.9	5.4402	Mutant	66.4	Nonstandard Radiation, Alkylating Chemo	Male
TCGA.12.0670	GBM	Primary	Classical	1	26	5.4442	Wild-type	60.8	Standard Radiation, TMZ Chemo	Male
TCGA.02.0086	GBM	Primary	Mesenchymal	1	8.8	5.4502	Wild-type	45.9	TMZ Chemoradiation, TMZ Chemo	Female
TCGA.28.1750	GBM	Primary	Mesenchymal	0	8.3	5.4513	Wild-type	40.6	TMZ Chemoradiation, TMZ Chemo	Female
TCGA.02.2483	GBM	Primary	Proneural	0	15.3	5.4531	Mutant	43.7	TMZ Chemoradiation, TMZ Chemo	Male
TCGA.02.0025	GBM	Primary	Mesenchymal	1	42.7	5.4534	Wild-type	47.6	Standard Radiation, TMZ Chemo	Male
TCGA.14.0865	GBM	Primary	Proneural	1	16.5	5.4542	Wild-type	67.9	TMZ Chemoradiation, TMZ Chemo	Male
TCGA.26.5139	GBM	Primary	Mesenchymal	0	1.6	5.4556	Wild-type	65.1	Unspecified Radiation	Female
TCGA.19.2631	GBM	Primary	Classical	1	7	5.4589	Wild-type	74.5	Standard Radiation	Female
TCGA.06.0184	GBM	Primary	Mesenchymal	1	69.9	5.4593	Wild-type	63.8	Standard Radiation, TMZ Chemo	Male
TCGA.06.0166	GBM	Primary	Proneural	1	5.8	5.4609	Wild-type	51.8	Standard Radiation, Alkylating Chemo	Male
TCGA.26.1439	GBM	Primary	Classical	1	13.9	5.4678	Wild-type	63.8	TMZ Chemoradiation, TMZ Chemo	Male
TCGA.08.0353	GBM	Primary	Proneural	1	8.4	5.468	Wild-type	58.4	TMZ Chemoradiation, TMZ Chemo	Male
TCGA.12.0828	GBM	Primary	Classical	1	8.9	5.4703	Wild-type	57.2	Standard Radiation, TMZ Chemo	Male
TCGA.06.0875	GBM	Primary	Proneural	0	43.5	5.4722	Wild-type	61.1	Standard Radiation, TMZ Chemo	Female
TCGA.06.0195	GBM	Primary	Proneural	1	7.4	5.4723	Wild-type	63.3	Nonstandard Radiation	Male
TCGA.28.5209	GBM	Primary	Mesenchymal	0	2.5	5.4732	Wild-type	66.7	Nonstandard Radiation, TMZ Chemo	Female
TCGA.27.1830	GBM	Primary	Mesenchymal	1	5.1	5.4944	Wild-type	57.9	Standard Radiation, TMZ Chemo	Male
TCGA.06.2564	GBM	Primary	Classical	0	6	5.5004	Wild-type	50.5	Nonstandard Radiation, TMZ Chemo	Male
TCGA.12.0827	GBM	Primary	Mesenchymal	1	38.8	5.5087	Mutant	38.6	Standard Radiation, TMZ Chemo	Female
TCGA.27.1832	GBM	Primary	Mesenchymal	1	9.9	5.5121	Wild-type	59.4	Nonstandard Radiation, TMZ Chemo	Female
TCGA.06.2562	GBM	Primary	Mesenchymal	1	12.6	5.5138	Wild-type	81.5	Nonstandard Radiation, TMZ Chemo	Male
TCGA.15.1446	GBM	Primary	Classical	0	19.1	5.5142	Wild-type	55.7	TMZ Chemoradiation, TMZ Chemo	Male
TCGA.08.0245	GBM	Primary	Proneural	1	37.8	5.5158	Wild-type	31.8	Standard Radiation, TMZ Chemo	Female
TCGA.12.1602	GBM	Primary	Proneural	1	6.8	5.5158	Wild-type	58.8	TMZ Chemoradiation, TMZ Chemo	Male
TCGA.12.1088	GBM	Primary	Mesenchymal	1	127.6	5.5184	Wild-type	53.9	Standard Radiation, Alkylating Chemo	Female
TCGA.26.5134	GBM	Primary	Proneural	0	5.5	5.5226	Wild-type	74.2	Standard Radiation	Male
TCGA.06.2565	GBM	Primary	Classical	1	16.6	5.5252	Wild-type	59	TMZ Chemoradiation, TMZ Chemo	Male
TCGA.32.2495	GBM	Primary	Classical	1	15	5.5265	Wild-type	59.9	TMZ Chemoradiation, TMZ Chemo	Female
TCGA.32.4211	GBM	Primary	Proneural	1	12.6	5.5291	Wild-type	56.8	TMZ Chemoradiation, TMZ Chemo	Male
TCGA.19.5958	GBM	Primary	Classical	1	14.1	5.5336	Wild-type	56	TMZ Chemoradiation, TMZ Chemo	Male
TCGA.06.0645	GBM	Primary	Mesenchymal	1	5.8	5.5355	Wild-type	56	Unspecified Radiation	Female
TCGA.12.5295	GBM	Primary	Classical	1	14.9	5.5359	Wild-type	60.7	TMZ Chemoradiation, TMZ Chemo	Female
TCGA.12.0820	GBM	Primary	Classical	1	18.5	5.5409	Wild-type	40.7	Standard Radiation, TMZ Chemo	Male
TCGA.14.0790	GBM	Primary	Classical	1	13.8	5.5422	Wild-type	64.8	TMZ Chemoradiation, TMZ Chemo	Female
TCGA.32.5222	GBM	Primary	Proneural	1	19.2	5.548	Wild-type	66.1	TMZ Chemoradiation, TMZ Chemo	Male
TCGA.32.1991	GBM	Primary	Classical	1	16.9	5.5526	Wild-type	60.3	TMZ Chemoradiation, TMZ Chemo	Male
TCGA.19.1386	GBM	Primary	Classical	1	9.1	5.5552	Wild-type	51.1	TMZ Chemoradiation, TMZ Chemo	Male
TCGA.28.2502	GBM	Primary	Mesenchymal	0	0.7	5.5664	Wild-type	65.2	Nonstandard Radiation	Male
TCGA.16.0850	GBM	Primary	Proneural	1	16.4	5.5681	Mutant	52.8	Standard Radiation	Female
TCGA.27.1837	GBM	Primary	Classical	1	14	5.5704	Wild-type	36.6	Standard Radiation, TMZ Chemo	Male
TCGA.06.2558	GBM	Primary	Proneural	1	12.5	5.571	Wild-type	75.3	Standard Radiation	Female
TCGA.28.2513	GBM	Primary	Mesenchymal	0	7.3	5.5744	Wild-type	69.6	TMZ Chemoradiation, TMZ Chemo	Female
TCGA.06.0173	GBM	Primary	Classical	1	4.5	5.5773	Wild-type	72.7	Unspecified Radiation	Female
TCGA.08.0354	GBM	Primary	Classical	1	17.9	5.5796	Wild-type	52.6	Standard Radiation, TMZ Chemo	Female
TCGA.28.1746	GBM	Primary	Proneural	0	0.2	5.5804	Wild-type	77.5	Unspecified Radiation	Female
TCGA.32.1980	GBM	Primary	Proneural	1	1.2	5.5851	Wild-type	72.5	Unspecified Radiation	Male
TCGA.06.0176	GBM	Primary	Mesenchymal	0	91	5.5885	Wild-type	35	Standard Radiation, TMZ Chemo	Male
TCGA.06.0156	GBM	Primary	Proneural	1	5.8	5.6012	Wild-type	57.3	Standard Radiation	Male
TCGA.06.6389	GBM	Primary	Proneural	0	7.8	5.6066	Mutant	50	TMZ Chemoradiation, TMZ Chemo	Female
TCGA.08.0389	GBM	Primary	Classical	1	15.3	5.6073	Wild-type	59.2	Nonstandard Radiation, TMZ Chemo	Male
TCGA.02.0085	GBM	Primary	Mesenchymal	1	51.3	5.6074	Wild-type	63.8	TMZ Chemoradiation, TMZ Chemo	Female
TCGA.08.0351	GBM	Primary	Proneural	1	65.3	5.6105	Wild-type	40.6	Standard Radiation, TMZ Chemo	Male
TCGA.12.0657	GBM	Primary	Classical	1	0.1	5.617	Wild-type	69.6	Unspecified Radiation	Male
TCGA.02.0046	GBM	Primary	Proneural	1	6.9	5.6227	Wild-type	61.4	Standard Radiation	Male
TCGA.06.0216	GBM	Primary	Proneural	1	24.2	5.6249	Wild-type	61.7	Standard Radiation	Female
TCGA.19.1387	GBM	Primary	Proneural	0	6	5.6269	Wild-type	81.8	TMZ Chemoradiation, TMZ Chemo	Male
TCGA.76.6193	GBM	Primary	Mesenchymal	1	2.7	5.6287	Wild-type	78.7	Standard Radiation, TMZ Chemo	Male
TCGA.28.2509	GBM	Primary	Mesenchymal	0	4.8	5.6361	Wild-type	77.3	Standard Radiation, TMZ Chemo	Female
TCGA.41.2572	GBM	Primary	Classical	1	13.3	5.6373	Wild-type	67.1	TMZ Chemoradiation, TMZ Chemo	Male
TCGA.06.0139	GBM	Primary	Mesenchymal	1	11.9	5.6382	Wild-type	40.3	Standard Radiation, TMZ Chemo	Male
TCGA.28.5215	GBM	Primary	Mesenchymal	1	11	5.6397	Wild-type	62.1	Nonstandard Radiation, TMZ Chemo	Female
TCGA.41.3915	GBM	Primary	Mesenchymal	1	11.8	5.64	Wild-type	49	TMZ Chemoradiation, TMZ Chemo	Male
TCGA.02.0052	GBM	Primary	Proneural	1	12.6	5.6435	Wild-type	49.5	TMZ Chemoradiation, TMZ Chemo	Male
TCGA.02.0079	GBM	Primary	Mesenchymal	1	27.2	5.645	Wild-type	58	TMZ Chemoradiation, TMZ Chemo	Male
TCGA.06.0878	GBM	Primary	Mesenchymal	0	7.2	5.6458	Wild-type	74.8	TMZ Chemoradiation, TMZ Chemo	Male
TCGA.08.0244	GBM	Primary	Classical	1	22.7	5.6465	Wild-type	62.1	TMZ Chemoradiation, TMZ Chemo	Male
TCGA.19.2623	GBM	Primary	Mesenchymal	0	7.5	5.6483	Wild-type	65.3	TMZ Chemoradiation, TMZ Chemo	Male
TCGA.06.0145	GBM	Primary	Classical	1	2.3	5.6499	Wild-type	53.8	Unspecified Radiation	Female
TCGA.19.1790	GBM	Primary	Mesenchymal	1	5.1	5.665	Wild-type	56.5	TMZ Chemoradiation, TMZ Chemo	Male
TCGA.08.0348	GBM	Primary	Proneural	1	12.2	5.6794	Wild-type	64	TMZ Chemoradiation, TMZ Chemo	Male
TCGA.27.1836	GBM	Primary	Proneural	1	30.1	5.6799	Wild-type	33	TMZ Chemoradiation, TMZ Chemo	Female
TCGA.76.4926	GBM	Primary	Mesenchymal	1	4.5	5.6814	Wild-type	68.7	Nonstandard Radiation, TMZ Chemo	Male
TCGA.76.6192	GBM	Primary	Proneural	1	3.3	5.6817	Wild-type	74.8	Standard Radiation, TMZ Chemo	Male
TCGA.26.1799	GBM	Primary	Classical	1	9.4	5.6828	Wild-type	68.9	Standard Radiation, TMZ Chemo	Male
TCGA.28.1753	GBM	Primary	Mesenchymal	0	1.2	5.6855	Wild-type	53	Nonstandard Radiation	Male
TCGA.06.5417	GBM	Primary	Proneural	0	5.1	5.6865	Mutant	45.4	TMZ Chemoradiation, TMZ Chemo	Female
TCGA.28.1752	GBM	Primary	Classical	0	8.5	5.6869	Wild-type	42.6	TMZ Chemoradiation, TMZ Chemo	Female
TCGA.19.1389	GBM	Primary	Mesenchymal	1	4.6	5.6912	Wild-type	51.1	TMZ Chemoradiation, TMZ Chemo	Male
TCGA.28.6450	GBM	Primary	Classical	1	5.4	5.6935	Wild-type	60.7	TMZ Chemoradiation, TMZ Chemo	Male
TCGA.14.1795	GBM	Primary	Mesenchymal	1	2	5.7003	Wild-type	66.7	Alkylating Chemo	Male
TCGA.06.0879	GBM	Primary	Classical	1	40.4	5.7059	Wild-type	52.4	Standard Radiation, TMZ Chemo	Male
TCGA.16.1460	GBM	Primary	Proneural	0	6.4	5.7193	Mutant	36.2	Unspecified Radiation	Female
TCGA.32.2491	GBM	Primary	Mesenchymal	1	12.2	5.7204	Wild-type	63.3	TMZ Chemoradiation, TMZ Chemo	Male
TCGA.19.5954	GBM	Primary	Classical	1	12.1	5.7248	Wild-type	72.2	TMZ Chemoradiation, TMZ Chemo	Female
TCGA.06.0206	GBM	Primary	Mesenchymal	1	7.7	5.7288	Wild-type	40.9	Unspecified Radiation, Alkylating Chemo	Male
TCGA.19.1786	GBM	Primary	Classical	0	7.2	5.7303	Wild-type	64.5	Standard Radiation	Female
TCGA.41.3393	GBM	Primary	Mesenchymal	1	4.4	5.7314	Wild-type	81.9	TMZ Chemoradiation, TMZ Chemo	Female
TCGA.28.1755	GBM	Primary	Classical	1	1.6	5.7318	Wild-type	52.7	TMZ Chemoradiation, TMZ Chemo	Female
TCGA.81.5910	GBM	Primary	Classical	1	1.6	5.7324	Wild-type	64.5	Unspecified Radiation	Male
TCGA.02.0023	GBM	Primary	Classical	1	20.1	5.7342	Wild-type	38.3	TMZ Chemoradiation, TMZ Chemo	Female
TCGA.26.5136	GBM	Primary	Mesenchymal	1	19	5.744	Wild-type	78	Unspecified Radiation	Female
TCGA.12.0775	GBM	Primary	Mesenchymal	1	7.6	5.7512	Wild-type	75.5	TMZ Chemoradiation, TMZ Chemo	Female
TCGA.02.0071	GBM	Primary	Classical	1	5.5	5.7591	Wild-type	53.2	Unspecified Radiation	Male
TCGA.28.5218	GBM	Primary	Mesenchymal	1	5.2	5.7633	Wild-type	63.2	Standard Radiation, TMZ Chemo	Male
TCGA.06.0644	GBM	Primary	Mesenchymal	1	12.6	5.7808	Wild-type	71.9	Standard Radiation, TMZ Chemo	Male
TCGA.08.0357	GBM	Primary	Classical	1	37.6	5.7945	Wild-type	49.7	TMZ Chemoradiation, TMZ Chemo	Male
TCGA.27.2524	GBM	Primary	Mesenchymal	1	7.6	5.7964	Wild-type	56.3	Standard Radiation, TMZ Chemo	Male
TCGA.32.1982	GBM	Primary	Classical	1	4.7	5.7981	Wild-type	76	Alkylating Chemo	Female
TCGA.06.0158	GBM	Primary	Classical	1	10.8	5.8011	Wild-type	73.5	Standard Radiation, Alkylating Chemo	Male
TCGA.19.2619	GBM	Primary	Classical	0	9.7	5.8016	Wild-type	55.2	TMZ Chemoradiation, TMZ Chemo	Female
TCGA.12.0692	GBM	Primary	Mesenchymal	1	3.6	5.8051	Wild-type	75.3	TMZ Chemo	Female
TCGA.06.1800	GBM	Primary	Mesenchymal	1	26.8	5.8052	Wild-type	61.1	Standard Radiation, TMZ Chemo	Male
TCGA.14.1794	GBM	Primary	Proneural	1	1	5.8181	Wild-type	59.2	Nonstandard Radiation	Male
TCGA.06.0745	GBM	Primary	Proneural	1	7.9	5.8188	Wild-type	59.9	Standard Radiation	Male
TCGA.08.0350	GBM	Primary	Proneural	1	29.2	5.8214	Wild-type	32.6	Standard Radiation, TMZ Chemo	Male
TCGA.08.0352	GBM	Primary	Mesenchymal	1	1.3	5.8224	Wild-type	79.7	Unspecified Radiation	Male
TCGA.12.0620	GBM	Primary	Mesenchymal	1	10.4	5.8258	Wild-type	57.7	TMZ Chemoradiation, TMZ Chemo	Male
TCGA.19.4068	GBM	Primary	Classical	0	4.5	5.8282	Wild-type	68.3	TMZ Chemoradiation, TMZ Chemo	Female
TCGA.06.5418	GBM	Primary	Mesenchymal	1	2.7	5.8285	Wild-type	75.5	Unspecified Radiation	Female
TCGA.06.0154	GBM	Primary	Mesenchymal	1	13.9	5.8297	Wild-type	54.8	Standard Radiation	Male
TCGA.19.5947	GBM	Primary	Mesenchymal	1	6.6	5.835	Wild-type	47.1	Nonstandard Radiation	Female
TCGA.06.0188	GBM	Primary	Proneural	1	44.6	5.838	Wild-type	71.4	Standard Radiation, TMZ Chemo	Male
TCGA.08.0356	GBM	Primary	Classical	1	31.1	5.8393	Wild-type	60	TMZ Chemoradiation, TMZ Chemo	Female
TCGA.16.0861	GBM	Primary	Classical	0	4.3	5.8425	Wild-type	65.1	Standard Radiation	Male
TCGA.06.0152	GBM	Primary	Classical	1	12.3	5.8425	Wild-type	68	Nonstandard Radiation	Male
TCGA.19.5951	GBM	Primary	Classical	1	8	5.8453	Wild-type	76.7	TMZ Chemoradiation, TMZ Chemo	Female
TCGA.06.0190	GBM	Primary	Mesenchymal	1	10.4	5.8513	Wild-type	62.5	Standard Radiation, TMZ Chemo	Male
TCGA.06.2569	GBM	Primary	Mesenchymal	0	0.4	5.8522	Wild-type	24.4	Unspecified Radiation	Female
TCGA.06.0192	GBM	Primary	Mesenchymal	1	39	5.8602	Wild-type	58.2	Standard Radiation	Male
TCGA.12.0821	GBM	Primary	Proneural	1	10.6	5.861	Wild-type	62.8	Standard Radiation, Alkylating Chemo	Male
TCGA.12.3648	GBM	Primary	Classical	1	26.9	5.863	Wild-type	61.5	TMZ Chemoradiation, TMZ Chemo	Female
TCGA.76.4932	GBM	Primary	Proneural	1	47.9	5.8701	Wild-type	50.5	Standard Radiation, TMZ Chemo	Female
TCGA.06.0169	GBM	Primary	Mesenchymal	1	3.3	5.8809	Wild-type	68.8	TMZ Chemoradiation, TMZ Chemo	Male
TCGA.76.6191	GBM	Primary	Proneural	1	16.7	5.8825	Wild-type	57.3	TMZ Chemoradiation, TMZ Chemo	Male
TCGA.06.0211	GBM	Primary	Classical	1	11.8	5.8834	Wild-type	48	Standard Radiation, Alkylating Chemo	Male
TCGA.06.0130	GBM	Primary	Mesenchymal	1	12.9	5.8885	Wild-type	54.2	TMZ Chemoradiation, TMZ Chemo	Male
TCGA.02.0015	GBM	Primary	Mesenchymal	1	20.6	5.8922	Wild-type	50.4	Standard Radiation, Alkylating Chemo	Male
TCGA.08.0375	GBM	Primary	Classical	1	12.2	5.9044	Wild-type	51.9	Standard Radiation	Female
TCGA.06.0213	GBM	Primary	Mesenchymal	1	0.5	5.9137	Wild-type	55.1	Unspecified Radiation	Female
TCGA.14.0867	GBM	Primary	Mesenchymal	1	2	5.9138	Wild-type	67.9	Unspecified Radiation	Male
TCGA.06.0157	GBM	Primary	Classical	1	3.2	5.9198	Wild-type	63.3	Standard Radiation	Female
TCGA.28.1749	GBM	Primary	Classical	0	9.2	5.9361	Wild-type	73.3	TMZ Chemoradiation, TMZ Chemo	Male
TCGA.19.1385	GBM	Primary	Mesenchymal	1	10.8	5.944	Wild-type	69.7	TMZ Chemoradiation, TMZ Chemo	Male
TCGA.06.0747	GBM	Primary	Classical	1	2.7	5.9713	Wild-type	53.8	Standard Radiation	Male
TCGA.06.0124	GBM	Primary	Mesenchymal	1	20.4	5.9745	Wild-type	67.3	Unspecified Radiation, TMZ Chemo	Male
TCGA.14.0781	GBM	Primary	Mesenchymal	1	1	5.9826	Wild-type	49	Unspecified Radiation	Male
TCGA.76.4928	GBM	Primary	Classical	1	3.1	5.9872	Wild-type	85.6	Nonstandard Radiation, TMZ Chemo	Female
TCGA.06.5414	GBM	Primary	Classical	0	9	5.9921	Wild-type	61.7	TMZ Chemoradiation, TMZ Chemo	Male
TCGA.12.0829	GBM	Primary	Mesenchymal	1	20.6	6.0081	Wild-type	75.2	TMZ Chemoradiation, TMZ Chemo	Male
TCGA.06.0125	GBM	Primary	Classical	1	47.6	6.0201	Wild-type	63.9	TMZ Chemoradiation, TMZ Chemo	Female
TCGA.26.5132	GBM	Primary	Classical	0	9.4	6.0217	Wild-type	74.5	TMZ Chemoradiation, TMZ Chemo	Male
TCGA.06.0126	GBM	Primary	Classical	1	6.9	6.0268	Wild-type	86.6	Unspecified Radiation	Male
TCGA.06.0744	GBM	Primary	Classical	1	46.9	6.0472	Wild-type	67	Standard Radiation, TMZ Chemo	Male
TCGA.06.5415	GBM	Primary	Classical	0	8.6	6.0483	Wild-type	60.8	TMZ Chemoradiation, TMZ Chemo	Male
TCGA.06.5858	GBM	Primary	Classical	0	6.2	6.0543	Wild-type	45.6	TMZ Chemoradiation, TMZ Chemo	Female
TCGA.28.1751	GBM	Primary	Mesenchymal	0	7.6	6.0596	Wild-type	61	TMZ Chemoradiation, TMZ Chemo	Female
TCGA.06.0881	GBM	Primary	Mesenchymal	1	16.6	6.0706	Wild-type	50	Standard Radiation, TMZ Chemo	Male
TCGA.06.0210	GBM	Primary	Mesenchymal	1	7.4	6.0737	Wild-type	72.8	Standard Radiation	Female
TCGA.06.0189	GBM	Primary	Mesenchymal	1	15.4	6.082	Wild-type	55.6	Standard Radiation, TMZ Chemo	Male
TCGA.06.0155	GBM	Primary	Mesenchymal	1	10.4	6.1114	Wild-type	61.6	Standard Radiation, Alkylating Chemo	Male
TCGA.14.0789	GBM	Primary	Mesenchymal	1	11.2	6.1205	Wild-type	54.9	TMZ Chemoradiation, TMZ Chemo	Male
TCGA.12.5299	GBM	Primary	Classical	1	3.2	6.1321	Wild-type	56	TMZ Chemoradiation, TMZ Chemo	Female
TCGA.14.0787	GBM	Primary	Classical	1	2.2	6.1399	Wild-type	69.3	Unspecified Radiation	Male
TCGA.02.0004	GBM	Primary	Mesenchymal	1	11.3	6.1476	Wild-type	59.2	TMZ Chemoradiation, TMZ Chemo	Male
TCGA.76.4931	GBM	Primary	Classical	1	9.2	6.1516	Wild-type	70.7	Nonstandard Radiation, TMZ Chemo	Female
TCGA.12.0778	GBM	Primary	Classical	1	14.9	6.1722	Wild-type	53.3	TMZ Chemoradiation, TMZ Chemo	Male
TCGA.02.0064	GBM	Primary	Mesenchymal	1	19.7	6.1769	Wild-type	50	TMZ Chemoradiation, TMZ Chemo	Male
TCGA.28.1760	GBM	Primary	Mesenchymal	0	4.7	6.2228	Wild-type	48.6	Standard Radiation, TMZ Chemo	Male
TCGA.32.1986	GBM	Primary	Mesenchymal	1	12.7	6.2335	Wild-type	68.6	Standard Radiation, TMZ Chemo	Male
TCGA.06.1801	GBM	Primary	Proneural	1	11.8	6.2633	Wild-type	56.2	Standard Radiation, TMZ Chemo	Female
TCGA.26.5135	GBM	Primary	Proneural	1	8.9	6.2917	Wild-type	72.5	Unspecified Radiation	Female
TCGA.06.0877	GBM	Primary	Classical	1	5.7	6.4501	Wild-type	78.7	Nonstandard Radiation	Male
TCGA.76.4935	GBM	Primary	Proneural	1	36.9	6.5442	Wild-type	52.6	Standard Radiation, TMZ Chemo	Female

## Sheet: Notch1
Sample	Histology	Recurrence	Subtype	survival	status	IDH1_status	Age	Therapy_Class	Gender	NOTCH1_mRNA
TCGA.02.0026	GBM	Primary	Proneural	24.6	1	Mutant	27.4	Standard Radiation, TMZ Chemo	Male	7.8991
TCGA.02.2483	GBM	Primary	Proneural	15.3	0	Mutant	43.7	TMZ Chemoradiation, TMZ Chemo	Male	8.9309
TCGA.06.0128	GBM	Primary	Proneural	22.7	1	Mutant	66.3	Standard Radiation, TMZ Chemo	Male	7.3108
TCGA.06.0129	GBM	Primary	Proneural	33.7	1	Mutant	30.9	TMZ Chemoradiation, TMZ Chemo	Male	7.9666
TCGA.06.0221	GBM	Primary	Proneural	19.8	1	Mutant	31	Standard Radiation	Male	6.1952
TCGA.06.1805	GBM	Primary	Proneural	33.9	0	Mutant	28.9	TMZ Chemoradiation, TMZ Chemo	Female	7.644
TCGA.06.2570	GBM	Primary	Proneural	31.5	0	Mutant	21.7	TMZ Chemoradiation, TMZ Chemo	Female	8.0273
TCGA.06.5417	GBM	Primary	Proneural	5.1	0	Mutant	45.4	TMZ Chemoradiation, TMZ Chemo	Female	8.152
TCGA.06.6389	GBM	Primary	Proneural	7.8	0	Mutant	50	TMZ Chemoradiation, TMZ Chemo	Female	7.6961
TCGA.08.0344	GBM	Primary	Proneural	115.9	1	Mutant	66.4	Nonstandard Radiation, Alkylating Chemo	Male	6.9565
TCGA.12.0827	GBM	Primary	Mesenchymal	38.8	1	Mutant	38.6	Standard Radiation, TMZ Chemo	Female	6.8793
TCGA.14.1456	GBM	Primary	Proneural	41	0	Mutant	23.9	Standard Radiation	Male	7.9392
TCGA.14.1458	GBM	Primary	Proneural	6.7	1	Mutant	54.5	TMZ Chemoradiation, TMZ Chemo	Male	7.542
TCGA.14.1821	GBM	Primary	Proneural	17.8	1	Mutant	31	TMZ Chemoradiation, TMZ Chemo	Male	9.436
TCGA.14.4157	GBM	Primary	Proneural	3.4	0	Mutant	40.6	TMZ Chemoradiation, TMZ Chemo	Male	8.9501
TCGA.15.1444	GBM	Primary	Proneural	50.5	1	Mutant		Unspecified Radiation	Male	7.1077
TCGA.16.0849	GBM	Primary	Proneural	26.1	0	Mutant	54.6	Standard Radiation	Male	8.0619
TCGA.16.0850	GBM	Primary	Proneural	16.4	1	Mutant	52.8	Standard Radiation	Female	9.079
TCGA.16.1460	GBM	Primary	Proneural	6.4	0	Mutant	36.2	Unspecified Radiation	Female	7.6732
TCGA.19.1788	GBM	Primary	Classical	3.7	1	Mutant	39.1	TMZ Chemoradiation, TMZ Chemo	Male	7.6913
TCGA.19.2629	GBM	Primary	Proneural	24.2	1	Mutant	60.9	TMZ Chemoradiation, TMZ Chemo	Male	7.7304
TCGA.26.1442	GBM	Primary	Proneural	31.3	0	Mutant	43.7	TMZ Chemoradiation, TMZ Chemo	Male	8.2668
TCGA.27.2521	GBM	Primary	Proneural	10.4	0	Mutant	34.7	Standard Radiation, TMZ Chemo	Male	7.7071
TCGA.32.4208	GBM	Primary	Proneural	21.1	0	Mutant	25.2	TMZ Chemoradiation, TMZ Chemo	Male	6.6878
TCGA.02.0003	GBM	Primary	Proneural	4.7	1	Wild-type	50.2	Standard Radiation	Male	5.8843
TCGA.02.0004	GBM	Primary	Mesenchymal	11.3	1	Wild-type	59.2	TMZ Chemoradiation, TMZ Chemo	Male	6.4254
TCGA.02.0009	GBM	Primary	Classical	10.6	1	Wild-type	61.5	Nonstandard Radiation	Female	6.5619
TCGA.02.0011	GBM	Primary	Proneural	20.7	1	Wild-type	19	TMZ Chemoradiation, TMZ Chemo	Female	6.1983
TCGA.02.0015	GBM	Primary	Mesenchymal	20.6	1	Wild-type	50.4	Standard Radiation, Alkylating Chemo	Male	7.3935
TCGA.02.0016	GBM	Primary	Classical	87.1	1	Wild-type	50	Standard Radiation, TMZ Chemo	Male	6.7699
TCGA.02.0023	GBM	Primary	Classical	20.1	1	Wild-type	38.3	TMZ Chemoradiation, TMZ Chemo	Female	7.3158
TCGA.02.0025	GBM	Primary	Mesenchymal	42.7	1	Wild-type	47.6	Standard Radiation, TMZ Chemo	Male	6.2004
TCGA.02.0027	GBM	Primary	Classical	12.2	1	Wild-type	33.9	TMZ Chemoradiation, TMZ Chemo	Female	6.3412
TCGA.02.0033	GBM	Primary	Mesenchymal	2.8	1	Wild-type	55	Standard Radiation	Male	4.2321
TCGA.02.0034	GBM	Primary	Mesenchymal	14.1	1	Wild-type	60.7	Standard Radiation, TMZ Chemo	Male	7.9183
TCGA.02.0038	GBM	Primary	Classical	10.7	1	Wild-type	48.6	Standard Radiation	Female	5.7409
TCGA.02.0046	GBM	Primary	Proneural	6.9	1	Wild-type	61.4	Standard Radiation	Male	4.786
TCGA.02.0047	GBM	Primary	Proneural	14.7	1	Wild-type	78.7	Standard Radiation	Male	5.6715
TCGA.02.0048	GBM	Primary	Classical	3.2	1	Wild-type	80.2	Unspecified Radiation	Male	7.7744
TCGA.02.0052	GBM	Primary	Proneural	12.6	1	Wild-type	49.5	TMZ Chemoradiation, TMZ Chemo	Male	5.5156
TCGA.02.0054	GBM	Primary	Mesenchymal	6.5	1	Wild-type	44.4	TMZ Chemoradiation, TMZ Chemo	Female	4.7803
TCGA.02.0060	GBM	Primary	Proneural	6	1	Wild-type	66.1	TMZ Chemoradiation, TMZ Chemo	Female	6.3641
TCGA.02.0064	GBM	Primary	Mesenchymal	19.7	1	Wild-type	50	TMZ Chemoradiation, TMZ Chemo	Male	7.0012
TCGA.02.0068	GBM	Primary	Classical	26.4	1	Wild-type	57.9	TMZ Chemoradiation, TMZ Chemo	Male	7.149
TCGA.02.0069	GBM	Primary	Proneural	28.7	0	Wild-type	31.9	TMZ Chemoradiation, TMZ Chemo	Female	8.9895
TCGA.02.0070	GBM	Primary	Mesenchymal	25.1	0	Wild-type	71	TMZ Chemoradiation, TMZ Chemo	Male	7.222
TCGA.02.0071	GBM	Primary	Classical	5.5	1	Wild-type	53.2	Unspecified Radiation	Male	7.3578
TCGA.02.0074	GBM	Primary	Proneural	10.2	1	Wild-type	68.2	TMZ Chemoradiation, TMZ Chemo	Female	7.619
TCGA.02.0075	GBM	Primary	Mesenchymal	20.8	1	Wild-type	63.5	TMZ Chemoradiation, TMZ Chemo	Male	6.6018
TCGA.02.0079	GBM	Primary	Mesenchymal	27.2	1	Wild-type	58	TMZ Chemoradiation, TMZ Chemo	Male	5.875
TCGA.02.0084	GBM	Primary	Mesenchymal	12.6	1	Wild-type	36.3	Unspecified Therapy	Female	7.528
TCGA.02.0085	GBM	Primary	Mesenchymal	51.3	1	Wild-type	63.8	TMZ Chemoradiation, TMZ Chemo	Female	7.0051
TCGA.02.0086	GBM	Primary	Mesenchymal	8.8	1	Wild-type	45.9	TMZ Chemoradiation, TMZ Chemo	Female	6.8612
TCGA.02.0104	GBM	Primary	Proneural	65	1	Wild-type	29.3	TMZ Chemoradiation, TMZ Chemo	Female	6.6129
TCGA.02.0115	GBM	Primary	Classical	15.7	1	Wild-type	52.7	TMZ Chemoradiation, TMZ Chemo	Male	6.4517
TCGA.02.2466	GBM	Primary	Proneural	16.8	1	Wild-type	61.5	TMZ Chemoradiation, TMZ Chemo	Male	7.1876
TCGA.02.2470	GBM	Primary	Mesenchymal	12.9	1	Wild-type	57.5	TMZ Chemoradiation, TMZ Chemo	Male	5.6899
TCGA.02.2485	GBM	Primary	Classical	15.4	0	Wild-type	53.4	TMZ Chemoradiation, TMZ Chemo	Male	8.0737
TCGA.02.2486	GBM	Primary	Mesenchymal	20.3	1	Wild-type	64	TMZ Chemoradiation, TMZ Chemo	Male	6.6015
TCGA.06.0122	GBM	Primary	Mesenchymal	6.2	1	Wild-type	84.8	Unspecified Radiation	Female	7.5869
TCGA.06.0124	GBM	Primary	Mesenchymal	20.4	1	Wild-type	67.3	Unspecified Radiation, TMZ Chemo	Male	7.2796
TCGA.06.0125	GBM	Primary	Classical	47.6	1	Wild-type	63.9	TMZ Chemoradiation, TMZ Chemo	Female	7.8535
TCGA.06.0126	GBM	Primary	Classical	6.9	1	Wild-type	86.6	Unspecified Radiation	Male	8.1408
TCGA.06.0127	GBM	Primary	Classical	4	1	Wild-type	67.1	Standard Radiation	Male	6.8737
TCGA.06.0130	GBM	Primary	Mesenchymal	12.9	1	Wild-type	54.2	TMZ Chemoradiation, TMZ Chemo	Male	6.0872
TCGA.06.0132	GBM	Primary	Mesenchymal	25.4	1	Wild-type	49.6	Standard Radiation, TMZ Chemo	Male	5.9411
TCGA.06.0133	GBM	Primary	Classical	14.3	1	Wild-type	64.1	TMZ Chemoradiation, TMZ Chemo	Male	6.588
TCGA.06.0137	GBM	Primary	Classical	26.7	1	Wild-type	63.7	Standard Radiation, Alkylating Chemo	Female	7.7132
TCGA.06.0138	GBM	Primary	Mesenchymal	24.2	1	Wild-type	43.1	Standard Radiation, TMZ Chemo	Male	6.7376
TCGA.06.0139	GBM	Primary	Mesenchymal	11.9	1	Wild-type	40.3	Standard Radiation, TMZ Chemo	Male	5.7327
TCGA.06.0141	GBM	Primary	Mesenchymal	10.3	1	Wild-type	62.8	TMZ Chemoradiation, TMZ Chemo	Male	5.8247
TCGA.06.0143	GBM	Primary	Mesenchymal	11.7	1	Wild-type	58.5	Standard Radiation, TMZ Chemo	Male	7.3072
TCGA.06.0145	GBM	Primary	Classical	2.3	1	Wild-type	53.8	Unspecified Radiation	Female	7.6011
TCGA.06.0147	GBM	Primary	Mesenchymal	17.8	1	Wild-type	51.3	Standard Radiation, TMZ Chemo	Female	6.8814
TCGA.06.0148	GBM	Primary	Classical	10.1	1	Wild-type	76.2	Standard Radiation	Male	7.3439
TCGA.06.0152	GBM	Primary	Classical	12.3	1	Wild-type	68	Nonstandard Radiation	Male	7.3648
TCGA.06.0154	GBM	Primary	Mesenchymal	13.9	1	Wild-type	54.8	Standard Radiation	Male	7.1698
TCGA.06.0155	GBM	Primary	Mesenchymal	10.4	1	Wild-type	61.6	Standard Radiation, Alkylating Chemo	Male	7.4241
TCGA.06.0156	GBM	Primary	Proneural	5.8	1	Wild-type	57.3	Standard Radiation	Male	6.9701
TCGA.06.0157	GBM	Primary	Classical	3.2	1	Wild-type	63.3	Standard Radiation	Female	7.95
TCGA.06.0158	GBM	Primary	Classical	10.8	1	Wild-type	73.5	Standard Radiation, Alkylating Chemo	Male	8.3431
TCGA.06.0166	GBM	Primary	Proneural	5.8	1	Wild-type	51.8	Standard Radiation, Alkylating Chemo	Male	8.9063
TCGA.06.0168	GBM	Primary	Mesenchymal	19.7	1	Wild-type	59.6	TMZ Chemoradiation, TMZ Chemo	Female	6.3353
TCGA.06.0169	GBM	Primary	Mesenchymal	3.3	1	Wild-type	68.8	TMZ Chemoradiation, TMZ Chemo	Male	6.4982
TCGA.06.0171	GBM	Primary	Proneural	13.1	1	Wild-type	65.9	Nonstandard Radiation, TMZ Chemo	Male	7.1765
TCGA.06.0173	GBM	Primary	Classical	4.5	1	Wild-type	72.7	Unspecified Radiation	Female	7.4282
TCGA.06.0174	GBM	Primary	Proneural	3.2	1	Wild-type	54.3	Nonstandard Radiation	Male	7.5098
TCGA.06.0176	GBM	Primary	Mesenchymal	91	0	Wild-type	35	Standard Radiation, TMZ Chemo	Male	5.1024
TCGA.06.0178	GBM	Primary	Proneural	88.1	1	Wild-type	39	TMZ Chemoradiation, TMZ Chemo	Male	7.1403
TCGA.06.0184	GBM	Primary	Mesenchymal	69.9	1	Wild-type	63.8	Standard Radiation, TMZ Chemo	Male	6.9124
TCGA.06.0185	GBM	Primary	Classical	73.8	0	Wild-type	54.5	TMZ Chemoradiation, TMZ Chemo	Male	7.4374
TCGA.06.0187	GBM	Primary	Classical	27.2	1	Wild-type	69.3	Standard Radiation, TMZ Chemo	Male	7.6494
TCGA.06.0188	GBM	Primary	Proneural	44.6	1	Wild-type	71.4	Standard Radiation, TMZ Chemo	Male	8.028
TCGA.06.0189	GBM	Primary	Mesenchymal	15.4	1	Wild-type	55.6	Standard Radiation, TMZ Chemo	Male	6.7428
TCGA.06.0190	GBM	Primary	Mesenchymal	10.4	1	Wild-type	62.5	Standard Radiation, TMZ Chemo	Male	7.4288
TCGA.06.0192	GBM	Primary	Mesenchymal	39	1	Wild-type	58.2	Standard Radiation	Male	7.0755
TCGA.06.0195	GBM	Primary	Proneural	7.4	1	Wild-type	63.3	Nonstandard Radiation	Male	7.8195
TCGA.06.0197	GBM	Primary	Mesenchymal	5.6	1	Wild-type	66	Unspecified Radiation	Female	5.2331
TCGA.06.0201	GBM	Primary	Mesenchymal	0.4	1	Wild-type	51.1	Unspecified Radiation	Female	5.0665
TCGA.06.0206	GBM	Primary	Mesenchymal	7.7	1	Wild-type	40.9	Unspecified Radiation, Alkylating Chemo	Male	5.8067
TCGA.06.0208	GBM	Primary	Classical	8.4	1	Wild-type	52.3	Nonstandard Radiation	Female	5.9051
TCGA.06.0210	GBM	Primary	Mesenchymal	7.4	1	Wild-type	72.8	Standard Radiation	Female	6.4317
TCGA.06.0211	GBM	Primary	Classical	11.8	1	Wild-type	48	Standard Radiation, Alkylating Chemo	Male	7.5634
TCGA.06.0213	GBM	Primary	Mesenchymal	0.5	1	Wild-type	55.1	Unspecified Radiation	Female	6.3072
TCGA.06.0214	GBM	Primary	Classical	15	1	Wild-type	66.2	Standard Radiation	Male	7.4347
TCGA.06.0216	GBM	Primary	Proneural	24.2	1	Wild-type	61.7	Standard Radiation	Female	8.4419
TCGA.06.0219	GBM	Primary	Proneural	0.7	1	Wild-type	67	Unspecified Radiation	Male	6.6198
TCGA.06.0237	GBM	Primary	Proneural	13.6	1	Wild-type	75.9	TMZ Chemoradiation, TMZ Chemo	Female	7.328
TCGA.06.0238	GBM	Primary	Proneural	13.3	1	Wild-type	46.6	TMZ Chemoradiation, TMZ Chemo	Male	7.4069
TCGA.06.0241	GBM	Primary	Proneural	48.7	1	Wild-type	66	Standard Radiation	Female	7.8565
TCGA.06.0644	GBM	Primary	Mesenchymal	12.6	1	Wild-type	71.9	Standard Radiation, TMZ Chemo	Male	7.2071
TCGA.06.0645	GBM	Primary	Mesenchymal	5.8	1	Wild-type	56	Unspecified Radiation	Female	6.9645
TCGA.06.0646	GBM	Primary	Proneural	5.8	1	Wild-type	61	TMZ Chemoradiation, TMZ Chemo	Male	7.53
TCGA.06.0648	GBM	Primary	Proneural	9.8	1	Wild-type	78	Standard Radiation, TMZ Chemo	Male	7.4481
TCGA.06.0649	GBM	Primary	Mesenchymal	2.1	1	Wild-type	73.4	Unspecified Radiation	Female	7.1231
TCGA.06.0650	GBM	Primary	Mesenchymal	23.6	1	Wild-type	39.9	TMZ Chemoradiation, TMZ Chemo	Female	7.5697
TCGA.06.0686	GBM	Primary	Proneural	14.2	1	Wild-type	53.4	Standard Radiation, TMZ Chemo	Male	7.8806
TCGA.06.0743	GBM	Primary	Classical	26.4	1	Wild-type	69.6	Standard Radiation	Male	7.8623
TCGA.06.0744	GBM	Primary	Classical	46.9	1	Wild-type	67	Standard Radiation, TMZ Chemo	Male	8.8124
TCGA.06.0745	GBM	Primary	Proneural	7.9	1	Wild-type	59.9	Standard Radiation	Male	7.4612
TCGA.06.0747	GBM	Primary	Classical	2.7	1	Wild-type	53.8	Standard Radiation	Male	8.1663
TCGA.06.0749	GBM	Primary	Classical	2.7	1	Wild-type	50.8	Nonstandard Radiation	Male	7.3068
TCGA.06.0750	GBM	Primary	Mesenchymal	0.9	1	Wild-type	43.9	Unspecified Radiation	Male	7.5297
TCGA.06.0875	GBM	Primary	Proneural	43.5	0	Wild-type	61.1	Standard Radiation, TMZ Chemo	Female	7.7957
TCGA.06.0876	GBM	Primary	Proneural	46.2	0	Wild-type	72.2	Standard Radiation, TMZ Chemo	Female	7.8191
TCGA.06.0877	GBM	Primary	Classical	5.7	1	Wild-type	78.7	Nonstandard Radiation	Male	7.5918
TCGA.06.0878	GBM	Primary	Mesenchymal	7.2	0	Wild-type	74.8	TMZ Chemoradiation, TMZ Chemo	Male	7.7817
TCGA.06.0879	GBM	Primary	Classical	40.4	1	Wild-type	52.4	Standard Radiation, TMZ Chemo	Male	7.9737
TCGA.06.0881	GBM	Primary	Mesenchymal	16.6	1	Wild-type	50	Standard Radiation, TMZ Chemo	Male	6.5886
TCGA.06.0882	GBM	Primary	Classical	20.8	1	Wild-type	30.4	TMZ Chemoradiation, TMZ Chemo	Male	7.4014
TCGA.06.0939	GBM	Primary	Mesenchymal	26.8	1	Wild-type	79.1	TMZ Chemoradiation, TMZ Chemo	Female	5.5708
TCGA.06.1084	GBM	Primary	Mesenchymal	23.9	1	Wild-type	54.5	Standard Radiation, TMZ Chemo	Male	6.4974
TCGA.06.1087	GBM	Primary	Proneural	4	1	Wild-type	75.7	TMZ Chemoradiation, TMZ Chemo	Male	5.4325
TCGA.06.1800	GBM	Primary	Mesenchymal	26.8	1	Wild-type	61.1	Standard Radiation, TMZ Chemo	Male	7.9555
TCGA.06.1801	GBM	Primary	Proneural	11.8	1	Wild-type	56.2	Standard Radiation, TMZ Chemo	Female	8.1189
TCGA.06.1804	GBM	Primary	Classical	13.6	1	Wild-type	81.6	Unspecified Therapy	Female	8.2139
TCGA.06.2557	GBM	Primary	Classical	1.1	1	Wild-type	76.6	Unspecified Radiation	Male	7.5884
TCGA.06.2558	GBM	Primary	Proneural	12.5	1	Wild-type	75.3	Standard Radiation	Female	7.8491
TCGA.06.2559	GBM	Primary	Proneural	4.9	1	Wild-type	83.7	TMZ Chemoradiation, TMZ Chemo	Male	7.6836
TCGA.06.2561	GBM	Primary	Classical	17.6	1	Wild-type	53.4	TMZ Chemoradiation, TMZ Chemo	Female	6.8656
TCGA.06.2562	GBM	Primary	Mesenchymal	12.6	1	Wild-type	81.5	Nonstandard Radiation, TMZ Chemo	Male	7.8169
TCGA.06.2563	GBM	Primary	Classical	30.6	0	Wild-type	72.9	TMZ Chemoradiation, TMZ Chemo	Female	7.8639
TCGA.06.2564	GBM	Primary	Classical	6	0	Wild-type	50.5	Nonstandard Radiation, TMZ Chemo	Male	8.4207
TCGA.06.2565	GBM	Primary	Classical	16.6	1	Wild-type	59	TMZ Chemoradiation, TMZ Chemo	Male	8.4421
TCGA.06.2566	GBM	Primary	Classical	6	1	Wild-type	23.1	TMZ Chemoradiation, TMZ Chemo	Female	7.0449
TCGA.06.2567	GBM	Primary	Classical	4.4	1	Wild-type	65	Nonstandard Radiation, TMZ Chemo	Male	8.4525
TCGA.06.2569	GBM	Primary	Mesenchymal	0.4	0	Wild-type	24.4	Unspecified Radiation	Female	6.6715
TCGA.06.5408	GBM	Primary	Classical	11.7	1	Wild-type	54.9	Standard Radiation, TMZ Chemo	Female	8.2771
TCGA.06.5410	GBM	Primary	Mesenchymal	3.5	1	Wild-type	72.3	Unspecified Radiation	Female	5.8812
TCGA.06.5411	GBM	Primary	Proneural	8.3	1	Wild-type	51.6	Standard Radiation, TMZ Chemo	Male	6.0331
TCGA.06.5412	GBM	Primary	Mesenchymal	4.5	1	Wild-type	78.8	Standard Radiation, TMZ Chemo	Female	6.0067
TCGA.06.5413	GBM	Primary	Mesenchymal	8.8	0	Wild-type	67	Standard Radiation, TMZ Chemo	Male	7.0381
TCGA.06.5414	GBM	Primary	Classical	9	0	Wild-type	61.7	TMZ Chemoradiation, TMZ Chemo	Male	6.733
TCGA.06.5415	GBM	Primary	Classical	8.6	0	Wild-type	60.8	TMZ Chemoradiation, TMZ Chemo	Male	8.0305
TCGA.06.5418	GBM	Primary	Mesenchymal	2.7	1	Wild-type	75.5	Unspecified Radiation	Female	6.9425
TCGA.06.5856	GBM	Primary	Classical	3.8	1	Wild-type	58.1	Unspecified Radiation	Male	7.0784
TCGA.06.5858	GBM	Primary	Classical	6.2	0	Wild-type	45.6	TMZ Chemoradiation, TMZ Chemo	Female	7.6346
TCGA.06.5859	GBM	Primary	Classical	4.6	0	Wild-type	63.5	TMZ Chemoradiation, TMZ Chemo	Male	6.5462
TCGA.06.6390	GBM	Primary	Classical	5.4	1	Wild-type	58.4	TMZ Chemoradiation, TMZ Chemo	Male	7.7515
TCGA.06.6391	GBM	Primary	Proneural	1.5	1	Wild-type	44.4	Unspecified Radiation	Female	7.6168
TCGA.08.0244	GBM	Primary	Classical	22.7	1	Wild-type	62.1	TMZ Chemoradiation, TMZ Chemo	Male	7.4477
TCGA.08.0245	GBM	Primary	Proneural	37.8	1	Wild-type	31.8	Standard Radiation, TMZ Chemo	Female	7.4944
TCGA.08.0246	GBM	Primary	Classical	4.2	1	Wild-type	57.4	TMZ Chemoradiation, TMZ Chemo	Female	6.7913
TCGA.08.0345	GBM	Primary	Proneural	1.7	1	Wild-type	71.1	Nonstandard Radiation	Female	7.1664
TCGA.08.0347	GBM	Primary	Proneural	25.7	1	Wild-type	50.3	Standard Radiation, Alkylating Chemo	Male	7.956
TCGA.08.0348	GBM	Primary	Proneural	12.2	1	Wild-type	64	TMZ Chemoradiation, TMZ Chemo	Male	8.0545
TCGA.08.0349	GBM	Primary	Classical	9.8	1	Wild-type	46.4	TMZ Chemoradiation, TMZ Chemo	Male	7.8326
TCGA.08.0350	GBM	Primary	Proneural	29.2	1	Wild-type	32.6	Standard Radiation, TMZ Chemo	Male	8.0075
TCGA.08.0351	GBM	Primary	Proneural	65.3	1	Wild-type	40.6	Standard Radiation, TMZ Chemo	Male	7.5672
TCGA.08.0352	GBM	Primary	Mesenchymal	1.3	1	Wild-type	79.7	Unspecified Radiation	Male	7.335
TCGA.08.0353	GBM	Primary	Proneural	8.4	1	Wild-type	58.4	TMZ Chemoradiation, TMZ Chemo	Male	7.6342
TCGA.08.0354	GBM	Primary	Classical	17.9	1	Wild-type	52.6	Standard Radiation, TMZ Chemo	Female	7.2736
TCGA.08.0355	GBM	Primary	Classical	24.6	1	Wild-type	30.4	TMZ Chemoradiation, TMZ Chemo	Female	7.3377
TCGA.08.0356	GBM	Primary	Classical	31.1	1	Wild-type	60	TMZ Chemoradiation, TMZ Chemo	Female	7.1434
TCGA.08.0357	GBM	Primary	Classical	37.6	1	Wild-type	49.7	TMZ Chemoradiation, TMZ Chemo	Male	7.7307
TCGA.08.0358	GBM	Primary	Classical	22.3	1	Wild-type	50.3	TMZ Chemoradiation, TMZ Chemo	Male	8.7605
TCGA.08.0359	GBM	Primary	Proneural	3.4	1	Wild-type	59.5	Nonstandard Radiation	Female	7.8608
TCGA.08.0360	GBM	Primary	Mesenchymal	15.4	1	Wild-type	76.4	Standard Radiation	Male	6.1765
TCGA.08.0373	GBM	Primary	Mesenchymal	4.4	1	Wild-type	69.2	Unspecified Therapy	Male	6.8627
TCGA.08.0375	GBM	Primary	Classical	12.2	1	Wild-type	51.9	Standard Radiation	Female	8.6014
TCGA.08.0380	GBM	Primary	Classical	14.9	1	Wild-type	74.7	Standard Radiation, TMZ Chemo	Female	6.5678
TCGA.08.0385	GBM	Primary	Proneural	2.7	1	Wild-type	71.8	Unspecified Therapy	Male	8.6205
TCGA.08.0386	GBM	Primary	Classical	18	1	Wild-type	74.1	TMZ Chemoradiation, TMZ Chemo	Male	7.9043
TCGA.08.0389	GBM	Primary	Classical	15.3	1	Wild-type	59.2	Nonstandard Radiation, TMZ Chemo	Male	8.52
TCGA.08.0390	GBM	Primary	Mesenchymal	14	1	Wild-type	69.3	TMZ Chemoradiation, TMZ Chemo	Male	6.3898
TCGA.12.0616	GBM	Primary	Proneural	14.7	1	Wild-type	36.8	TMZ Chemoradiation, TMZ Chemo	Female	7.5573
TCGA.12.0618	GBM	Primary	Proneural	13	1	Wild-type	49.5	TMZ Chemoradiation, TMZ Chemo	Male	8.1635
TCGA.12.0619	GBM	Primary	Mesenchymal	34.9	1	Wild-type	60	TMZ Chemoradiation, TMZ Chemo	Male	7.3484
TCGA.12.0620	GBM	Primary	Mesenchymal	10.4	1	Wild-type	57.7	TMZ Chemoradiation, TMZ Chemo	Male	7.3506
TCGA.12.0656	GBM	Primary	Classical	94.8	1	Wild-type	48.9	Standard Radiation, TMZ Chemo	Female	7.4611
TCGA.12.0657	GBM	Primary	Classical	0.1	1	Wild-type	69.6	Unspecified Radiation	Male	7.5924
TCGA.12.0670	GBM	Primary	Classical	26	1	Wild-type	60.8	Standard Radiation, TMZ Chemo	Male	7.6879
TCGA.12.0688	GBM	Primary	Classical	26.7	1	Wild-type	74.2	Standard Radiation, TMZ Chemo	Male	7.3824
TCGA.12.0692	GBM	Primary	Mesenchymal	3.6	1	Wild-type	75.3	TMZ Chemo	Female	7.6477
TCGA.12.0707	GBM	Primary	Classical	28.4	1	Wild-type	55.1	Unspecified Therapy	Male	6.5876
TCGA.12.0773	GBM	Primary	Mesenchymal	43.2	1	Wild-type	24.2	Standard Radiation, TMZ Chemo	Male	7.0703
TCGA.12.0775	GBM	Primary	Mesenchymal	7.6	1	Wild-type	75.5	TMZ Chemoradiation, TMZ Chemo	Female	7.2152
TCGA.12.0778	GBM	Primary	Classical	14.9	1	Wild-type	53.3	TMZ Chemoradiation, TMZ Chemo	Male	6.7343
TCGA.12.0820	GBM	Primary	Classical	18.5	1	Wild-type	40.7	Standard Radiation, TMZ Chemo	Male	8.541
TCGA.12.0821	GBM	Primary	Proneural	10.6	1	Wild-type	62.8	Standard Radiation, Alkylating Chemo	Male	7.3207
TCGA.12.0822	GBM	Primary	Mesenchymal	23.5	1	Wild-type	46	Standard Radiation, TMZ Chemo	Male	6.9165
TCGA.12.0826	GBM	Primary	Classical	27.8	1	Wild-type	38	Unspecified Therapy	Female	6.5666
TCGA.12.0828	GBM	Primary	Classical	8.9	1	Wild-type	57.2	Standard Radiation, TMZ Chemo	Male	7.4627
TCGA.12.0829	GBM	Primary	Mesenchymal	20.6	1	Wild-type	75.2	TMZ Chemoradiation, TMZ Chemo	Male	7.5059
TCGA.12.1088	GBM	Primary	Mesenchymal	127.6	1	Wild-type	53.9	Standard Radiation, Alkylating Chemo	Female	7.9083
TCGA.12.1089	GBM	Primary	Classical	5.8	1	Wild-type	64.1	Standard Radiation, Alkylating Chemo	Male	8.0543
TCGA.12.1092	GBM	Primary	Mesenchymal	21.7	1	Wild-type	58.6	TMZ Chemoradiation, TMZ Chemo	Male	7.0952
TCGA.12.1093	GBM	Primary	Mesenchymal	16	1	Wild-type	66.5	TMZ Chemoradiation, TMZ Chemo	Female	6.1525
TCGA.12.1597	GBM	Primary	Proneural	22.2	1	Wild-type	62.6	Standard Radiation, TMZ Chemo	Female	6.9574
TCGA.12.1598	GBM	Primary	Proneural	15.7	1	Wild-type	75.9	TMZ Chemoradiation, TMZ Chemo	Female	6.9787
TCGA.12.1599	GBM	Primary	Classical	25.7	1	Wild-type	47.7	TMZ Chemoradiation, TMZ Chemo	Female	7.065
TCGA.12.1600	GBM	Primary	Classical	14.7	1	Wild-type	86	TMZ Chemoradiation, TMZ Chemo	Male	8.057
TCGA.12.1602	GBM	Primary	Proneural	6.8	1	Wild-type	58.8	TMZ Chemoradiation, TMZ Chemo	Male	7.2156
TCGA.12.3644	GBM	Primary	Proneural	59.8	1	Wild-type	47.8	TMZ Chemoradiation, TMZ Chemo	Female	6.5155
TCGA.12.3646	GBM	Primary	Proneural	44	1	Wild-type	59.8	TMZ Chemoradiation, TMZ Chemo	Female	7.7514
TCGA.12.3648	GBM	Primary	Classical	26.9	1	Wild-type	61.5	TMZ Chemoradiation, TMZ Chemo	Female	7.3149
TCGA.12.3649	GBM	Primary	Classical	15.2	1	Wild-type	76.2	TMZ Chemo	Male	6.9109
TCGA.12.3650	GBM	Primary	Proneural	10.9	1	Wild-type	46.9	TMZ Chemoradiation, TMZ Chemo	Male	7.683
TCGA.12.3651	GBM	Primary	Proneural	12.7	1	Wild-type	77.4	TMZ Chemoradiation, TMZ Chemo	Male	7.8486
TCGA.12.3652	GBM	Primary	Classical	34.9	1	Wild-type	60	TMZ Chemoradiation, TMZ Chemo	Male	6.7346
TCGA.12.3653	GBM	Primary	Classical	14.5	1	Wild-type	34.3	TMZ Chemoradiation, TMZ Chemo	Female	7.2516
TCGA.12.5295	GBM	Primary	Classical	14.9	1	Wild-type	60.7	TMZ Chemoradiation, TMZ Chemo	Female	6.2984
TCGA.12.5299	GBM	Primary	Classical	3.2	1	Wild-type	56	TMZ Chemoradiation, TMZ Chemo	Female	8.0027
TCGA.12.5301	GBM	Primary	Proneural	2	1	Wild-type	59.6	TMZ Chemoradiation, TMZ Chemo	Male	6.4929
TCGA.14.0781	GBM	Primary	Mesenchymal	1	1	Wild-type	49	Unspecified Radiation	Male	7.4701
TCGA.14.0786	GBM	Primary	Classical	23.1	1	Wild-type	50.9	Standard Radiation, TMZ Chemo	Female	7.9821
TCGA.14.0787	GBM	Primary	Classical	2.2	1	Wild-type	69.3	Unspecified Radiation	Male	8.8877
TCGA.14.0789	GBM	Primary	Mesenchymal	11.2	1	Wild-type	54.9	TMZ Chemoradiation, TMZ Chemo	Male	7.1599
TCGA.14.0790	GBM	Primary	Classical	13.8	1	Wild-type	64.8	TMZ Chemoradiation, TMZ Chemo	Female	7.9106
TCGA.14.0812	GBM	Primary	Mesenchymal	3.2	1	Wild-type	65.9	Alkylating Chemo	Male	7.3347
TCGA.14.0813	GBM	Primary	Proneural	1.4	1	Wild-type	78.2	Unspecified Radiation	Male	7.7847
TCGA.14.0817	GBM	Primary	Mesenchymal	5.4	1	Wild-type	69.6	Unspecified Radiation	Female	7.0372
TCGA.14.0865	GBM	Primary	Proneural	16.5	1	Wild-type	67.9	TMZ Chemoradiation, TMZ Chemo	Male	8.3071
TCGA.14.0867	GBM	Primary	Mesenchymal	2	1	Wild-type	67.9	Unspecified Radiation	Male	7.6871
TCGA.14.0871	GBM	Primary	Proneural	28.9	1	Wild-type	75	Standard Radiation	Female	6.0133
TCGA.14.1034	GBM	Primary	Classical	15.9	1	Wild-type	60.3	Standard Radiation, Alkylating Chemo	Female	7.7082
TCGA.14.1037	GBM	Primary	Mesenchymal	19.3	1	Wild-type	66.9	Standard Radiation, TMZ Chemo	Female	7.745
TCGA.14.1396	GBM	Primary	Mesenchymal	1.1	1	Wild-type	78.7	Unspecified Radiation	Female	6.997
TCGA.14.1451	GBM	Primary	Proneural	23.1	1	Wild-type	39.4	TMZ Chemoradiation, TMZ Chemo	Male	7.9718
TCGA.14.1453	GBM	Primary	Classical	1.1	1	Wild-type	69.3	Unspecified Radiation	Male	7.8346
TCGA.14.1455	GBM	Primary	Proneural	0.9	1	Wild-type	61.8	Alkylating Chemo	Male	7.9607
TCGA.14.1794	GBM	Primary	Proneural	1	1	Wild-type	59.2	Nonstandard Radiation	Male	7.9639
TCGA.14.1795	GBM	Primary	Mesenchymal	2	1	Wild-type	66.7	Alkylating Chemo	Male	8.1503
TCGA.14.1823	GBM	Primary	Mesenchymal	17.9	1	Wild-type	58.5	TMZ Chemoradiation, TMZ Chemo	Female	5.959
TCGA.14.1825	GBM	Primary	Proneural	7.6	1	Wild-type	70.3	Standard Radiation	Male	7.7801
TCGA.14.1827	GBM	Primary	Classical	5.9	1	Wild-type	51.5	Alkylating Chemo	Male	6.9701
TCGA.14.1829	GBM	Primary	Mesenchymal	7.2	0	Wild-type	57.3	TMZ Chemoradiation, TMZ Chemo	Male	5.4389
TCGA.14.2554	GBM	Primary	Classical	17.5	1	Wild-type	52.3	Nonstandard Radiation	Female	7.0518
TCGA.14.3476	GBM	Primary	Proneural	0.4	1	Wild-type	74.4	Unspecified Radiation		6.3543
TCGA.14.3477	GBM	Primary	Proneural	3.8	0	Wild-type	38.5	TMZ Chemoradiation, TMZ Chemo	Female	7.844
TCGA.15.0742	GBM	Primary	Classical	13.8	1	Wild-type	65.8	Nonstandard Radiation, TMZ Chemo	Male	8.558
TCGA.15.1446	GBM	Primary	Classical	19.1	0	Wild-type	55.7	TMZ Chemoradiation, TMZ Chemo	Male	8.3838
TCGA.16.0846	GBM	Primary	Proneural	3.9	1	Wild-type	85.2	Unspecified Radiation	Male	7.8082
TCGA.16.0861	GBM	Primary	Classical	4.3	0	Wild-type	65.1	Standard Radiation	Male	7.6558
TCGA.16.1045	GBM	Primary	Mesenchymal	29	1	Wild-type	49.8	Standard Radiation	Female	6.6539
TCGA.19.0957	GBM	Primary	Proneural	21.9	1	Wild-type	48.5	TMZ Chemoradiation, TMZ Chemo	Female	7.4175
TCGA.19.1385	GBM	Primary	Mesenchymal	10.8	1	Wild-type	69.7	TMZ Chemoradiation, TMZ Chemo	Male	7.0651
TCGA.19.1386	GBM	Primary	Classical	9.1	1	Wild-type	51.1	TMZ Chemoradiation, TMZ Chemo	Male	8.3034
TCGA.19.1387	GBM	Primary	Proneural	6	0	Wild-type	81.8	TMZ Chemoradiation, TMZ Chemo	Male	7.6435
TCGA.19.1388	GBM	Primary	Classical	12.9	1	Wild-type	58.5	TMZ Chemoradiation, TMZ Chemo	Male	6.9893
TCGA.19.1389	GBM	Primary	Mesenchymal	4.6	1	Wild-type	51.1	TMZ Chemoradiation, TMZ Chemo	Male	6.9706
TCGA.19.1390	GBM	Primary	Proneural	25.4	1	Wild-type	63.1	Unspecified Radiation	Female	8.3378
TCGA.19.1786	GBM	Primary	Classical	7.2	0	Wild-type	64.5	Standard Radiation	Female	7.6812
TCGA.19.1789	GBM	Primary	Classical	3.2	1	Wild-type	69.2	Standard Radiation, TMZ Chemo	Female	8.4764
TCGA.19.1790	GBM	Primary	Mesenchymal	5.1	1	Wild-type	56.5	TMZ Chemoradiation, TMZ Chemo	Male	6.2455
TCGA.19.1791	GBM	Primary	Classical	0.1	0	Wild-type	82.3	Unspecified Radiation	Female	8.295
TCGA.19.2619	GBM	Primary	Classical	9.7	0	Wild-type	55.2	TMZ Chemoradiation, TMZ Chemo	Female	8.2582
TCGA.19.2620	GBM	Primary	Classical	4.9	1	Wild-type	70.3	TMZ Chemoradiation, TMZ Chemo	Male	7.6348
TCGA.19.2621	GBM	Primary	Classical	1.1	1	Wild-type	83.3	Unspecified Radiation	Male	7.6007
TCGA.19.2623	GBM	Primary	Mesenchymal	7.5	0	Wild-type	65.3	TMZ Chemoradiation, TMZ Chemo	Male	7.4615
TCGA.19.2624	GBM	Primary	Proneural	0.2	1	Wild-type	51.7	Unspecified Radiation	Male	9.109
TCGA.19.2625	GBM	Primary	Classical	4.1	1	Wild-type	76.5	Unspecified Radiation	Female	7.273
TCGA.19.2631	GBM	Primary	Classical	7	1	Wild-type	74.5	Standard Radiation	Female	8.2181
TCGA.19.4068	GBM	Primary	Classical	4.5	0	Wild-type	68.3	TMZ Chemoradiation, TMZ Chemo	Female	8.1151
TCGA.19.5947	GBM	Primary	Mesenchymal	6.6	1	Wild-type	47.1	Nonstandard Radiation	Female	7.8364
TCGA.19.5950	GBM	Primary	Classical	17.2	1	Wild-type	52.7	TMZ Chemoradiation, TMZ Chemo	Female	8.6024
TCGA.19.5951	GBM	Primary	Classical	8	1	Wild-type	76.7	TMZ Chemoradiation, TMZ Chemo	Female	7.7979
TCGA.19.5952	GBM	Primary	Classical	18.9	1	Wild-type	62.5	Nonstandard Radiation	Male	7.8747
TCGA.19.5954	GBM	Primary	Classical	12.1	1	Wild-type	72.2	TMZ Chemoradiation, TMZ Chemo	Female	8.317
TCGA.19.5955	GBM	Primary	Mesenchymal	1.8	1	Wild-type	83.6	Unspecified Radiation	Male	7.3923
TCGA.19.5958	GBM	Primary	Classical	14.1	1	Wild-type	56	TMZ Chemoradiation, TMZ Chemo	Male	8.0535
TCGA.19.5959	GBM	Primary	Classical	16.8	1	Wild-type	77.9	TMZ Chemoradiation, TMZ Chemo	Female	8.1274
TCGA.19.5960	GBM	Primary	Classical	15	1	Wild-type	56.5	TMZ Chemoradiation, TMZ Chemo	Male	9.0171
TCGA.26.1439	GBM	Primary	Classical	13.9	1	Wild-type	63.8	TMZ Chemoradiation, TMZ Chemo	Male	7.127
TCGA.26.1799	GBM	Primary	Classical	9.4	1	Wild-type	68.9	Standard Radiation, TMZ Chemo	Male	7.6207
TCGA.26.5132	GBM	Primary	Classical	9.4	0	Wild-type	74.5	TMZ Chemoradiation, TMZ Chemo	Male	7.9268
TCGA.26.5133	GBM	Primary	Proneural	14.9	0	Wild-type	59	TMZ Chemoradiation, TMZ Chemo	Male	7.7837
TCGA.26.5134	GBM	Primary	Proneural	5.5	0	Wild-type	74.2	Standard Radiation	Male	9.163
TCGA.26.5135	GBM	Primary	Proneural	8.9	1	Wild-type	72.5	Unspecified Radiation	Female	8.3474
TCGA.26.5136	GBM	Primary	Mesenchymal	19	1	Wild-type	78	Unspecified Radiation	Female	5.4045
TCGA.26.5139	GBM	Primary	Mesenchymal	1.6	0	Wild-type	65.1	Unspecified Radiation	Female	5.2919
TCGA.27.1830	GBM	Primary	Mesenchymal	5.1	1	Wild-type	57.9	Standard Radiation, TMZ Chemo	Male	7.6356
TCGA.27.1831	GBM	Primary	Classical	16.6	1	Wild-type	66.9	TMZ Chemoradiation, TMZ Chemo	Male	7.6264
TCGA.27.1832	GBM	Primary	Mesenchymal	9.9	1	Wild-type	59.4	Nonstandard Radiation, TMZ Chemo	Female	7.1546
TCGA.27.1833	GBM	Primary	Classical	24.2	1	Wild-type	67.3	Standard Radiation, TMZ Chemo	Female	7.7011
TCGA.27.1834	GBM	Primary	Proneural	40.5	1	Wild-type	56.3	TMZ Chemoradiation, TMZ Chemo	Male	7.8122
TCGA.27.1835	GBM	Primary	Classical	21.3	1	Wild-type	53.2	TMZ Chemoradiation, TMZ Chemo	Female	8.2212
TCGA.27.1836	GBM	Primary	Proneural	30.1	1	Wild-type	33	TMZ Chemoradiation, TMZ Chemo	Female	7.9647
TCGA.27.1837	GBM	Primary	Classical	14	1	Wild-type	36.6	Standard Radiation, TMZ Chemo	Male	8.4294
TCGA.27.1838	GBM	Primary	Classical	11.5	1	Wild-type	59.4	Standard Radiation, TMZ Chemo	Female	7.7616
TCGA.27.2518	GBM	Primary	Classical	24.8	1	Wild-type	52.4	TMZ Chemoradiation, TMZ Chemo	Male	8.0764
TCGA.27.2519	GBM	Primary	Mesenchymal	18.1	1	Wild-type	48.5	TMZ Chemoradiation, TMZ Chemo	Male	7.0534
TCGA.27.2523	GBM	Primary	Classical	16.1	1	Wild-type	63.1	Standard Radiation, TMZ Chemo	Male	8.2259
TCGA.27.2524	GBM	Primary	Mesenchymal	7.6	1	Wild-type	56.3	Standard Radiation, TMZ Chemo	Male	7.0804
TCGA.27.2526	GBM	Primary	Classical	2.9	1	Wild-type	79.3	Unspecified Radiation	Female	7.131
TCGA.27.2527	GBM	Primary	Mesenchymal	14.4	1	Wild-type	81.1	Nonstandard Radiation	Male	6.461
TCGA.27.2528	GBM	Primary	Classical	15.8	1	Wild-type	62.6	TMZ Chemoradiation, TMZ Chemo	Male	7.7383
TCGA.28.1745	GBM	Primary	Mesenchymal	11.3	0	Wild-type	76.2	TMZ Chemoradiation, TMZ Chemo		7.0898
TCGA.28.1746	GBM	Primary	Proneural	0.2	0	Wild-type	77.5	Unspecified Radiation	Female	8.1104
TCGA.28.1747	GBM	Primary	Classical	2.5	1	Wild-type	44.6	Nonstandard Radiation, TMZ Chemo	Male	8.2613
TCGA.28.1749	GBM	Primary	Classical	9.2	0	Wild-type	73.3	TMZ Chemoradiation, TMZ Chemo	Male	7.9351
TCGA.28.1750	GBM	Primary	Mesenchymal	8.3	0	Wild-type	40.6	TMZ Chemoradiation, TMZ Chemo	Female	8.1382
TCGA.28.1751	GBM	Primary	Mesenchymal	7.6	0	Wild-type	61	TMZ Chemoradiation, TMZ Chemo	Female	7.6757
TCGA.28.1752	GBM	Primary	Classical	8.5	0	Wild-type	42.6	TMZ Chemoradiation, TMZ Chemo	Female	6.9466
TCGA.28.1753	GBM	Primary	Mesenchymal	1.2	0	Wild-type	53	Nonstandard Radiation	Male	8.0057
TCGA.28.1755	GBM	Primary	Classical	1.6	1	Wild-type	52.7	TMZ Chemoradiation, TMZ Chemo	Female	8.0002
TCGA.28.1757	GBM	Primary	Classical	0.1	0	Wild-type	71.7	Unspecified Therapy	Male	8.103
TCGA.28.1760	GBM	Primary	Mesenchymal	4.7	0	Wild-type	48.6	Standard Radiation, TMZ Chemo	Male	7.6581
TCGA.28.2502	GBM	Primary	Mesenchymal	0.7	0	Wild-type	65.2	Nonstandard Radiation	Male	7.0011
TCGA.28.2506	GBM	Primary	Classical	6.7	0	Wild-type	63.8	TMZ Chemoradiation, TMZ Chemo	Female	5.7824
TCGA.28.2509	GBM	Primary	Mesenchymal	4.8	0	Wild-type	77.3	Standard Radiation, TMZ Chemo	Female	6.9354
TCGA.28.2513	GBM	Primary	Mesenchymal	7.3	0	Wild-type	69.6	TMZ Chemoradiation, TMZ Chemo	Female	6.1467
TCGA.28.2514	GBM	Primary	Classical	5.3	0	Wild-type	45.8	Standard Radiation, TMZ Chemo	Male	7.9551
TCGA.28.5204	GBM	Primary	Proneural	14.9	1	Wild-type	72.5	TMZ Chemoradiation, TMZ Chemo	Male	4.4989
TCGA.28.5207	GBM	Primary	Mesenchymal	11.3	1	Wild-type	71.1	Nonstandard Radiation, TMZ Chemo	Male	5.6133
TCGA.28.5208	GBM	Primary	Mesenchymal	17.9	1	Wild-type	52.2	TMZ Chemoradiation, TMZ Chemo	Male	4.6471
TCGA.28.5209	GBM	Primary	Mesenchymal	2.5	0	Wild-type	66.7	Nonstandard Radiation, TMZ Chemo	Female	4.9636
TCGA.28.5213	GBM	Primary	Mesenchymal	31.3	0	Wild-type	72.5	Standard Radiation, TMZ Chemo	Male	6.2437
TCGA.28.5214	GBM	Primary	Mesenchymal	23.4	1	Wild-type	53.4	Nonstandard Radiation, TMZ Chemo	Male	5.974
TCGA.28.5215	GBM	Primary	Mesenchymal	11	1	Wild-type	62.1	Nonstandard Radiation, TMZ Chemo	Female	6.4566
TCGA.28.5216	GBM	Primary	Mesenchymal	13.6	0	Wild-type	52.7	TMZ Chemoradiation, TMZ Chemo	Male	7.0122
TCGA.28.5218	GBM	Primary	Mesenchymal	5.2	1	Wild-type	63.2	Standard Radiation, TMZ Chemo	Male	6.951
TCGA.28.5219	GBM	Primary	Classical	22.7	0	Wild-type	47.2	Nonstandard Radiation, TMZ Chemo	Female	7.1479
TCGA.28.5220	GBM	Primary	Classical	10.5	0	Wild-type	67.4	Standard Radiation, TMZ Chemo	Male	7.7394
TCGA.28.6450	GBM	Primary	Classical	5.4	1	Wild-type	60.7	TMZ Chemoradiation, TMZ Chemo	Male	7.9241
TCGA.32.1970	GBM	Primary	Classical	15.4	1	Wild-type	59.2	TMZ Chemoradiation, TMZ Chemo	Male	8.469
TCGA.32.1976	GBM	Primary	Proneural	0.5	1	Wild-type	65.2	Unspecified Radiation	Male	8.8716
TCGA.32.1977	GBM	Primary	Mesenchymal	0.1	0	Wild-type	63.5	Unspecified Therapy	Female	7.7485
TCGA.32.1979	GBM	Primary	Classical	19.5	1	Wild-type	69.1	Unspecified Therapy	Female	7.8275
TCGA.32.1980	GBM	Primary	Proneural	1.2	1	Wild-type	72.5	Unspecified Radiation	Male	6.4057
TCGA.32.1982	GBM	Primary	Classical	4.7	1	Wild-type	76	Alkylating Chemo	Female	7.0568
TCGA.32.1986	GBM	Primary	Mesenchymal	12.7	1	Wild-type	68.6	Standard Radiation, TMZ Chemo	Male	7.7607
TCGA.32.1991	GBM	Primary	Classical	16.9	1	Wild-type	60.3	TMZ Chemoradiation, TMZ Chemo	Male	7.1978
TCGA.32.2491	GBM	Primary	Mesenchymal	12.2	1	Wild-type	63.3	TMZ Chemoradiation, TMZ Chemo	Male	6.5043
TCGA.32.2494	GBM	Primary	Mesenchymal	20.8	1	Wild-type	58	TMZ Chemoradiation, TMZ Chemo	Female	7.6182
TCGA.32.2495	GBM	Primary	Classical	15	1	Wild-type	59.9	TMZ Chemoradiation, TMZ Chemo	Female	7.7354
TCGA.32.2615	GBM	Primary	Mesenchymal	15.9	1	Wild-type	62.7	Nonstandard Radiation, TMZ Chemo	Male	8.237
TCGA.32.2632	GBM	Primary	Classical	8.8	1	Wild-type	80.2	Unspecified Therapy	Male	7.0629
TCGA.32.2634	GBM	Primary	Proneural	22.8	0	Wild-type	82	TMZ Chemoradiation, TMZ Chemo	Male	7.3476
TCGA.32.2638	GBM	Primary	Classical	25.2	1	Wild-type	67.5	TMZ Chemoradiation, TMZ Chemo	Male	7.5314
TCGA.32.4209	GBM	Primary	Mesenchymal	20.3	1	Wild-type	40.8	TMZ Chemoradiation, TMZ Chemo		5.7879
TCGA.32.4210	GBM	Primary	Proneural	3.7	1	Wild-type	73.3	Unspecified Therapy	Male	7.6844
TCGA.32.4211	GBM	Primary	Proneural	12.6	1	Wild-type	56.8	TMZ Chemoradiation, TMZ Chemo	Male	6.7472
TCGA.32.4213	GBM	Primary	Mesenchymal	19.9	0	Wild-type	47.2	TMZ Chemoradiation, TMZ Chemo	Female	6.1563
TCGA.32.4719	GBM	Primary	Classical	10.8	1	Wild-type	73.1	TMZ Chemoradiation, TMZ Chemo	Male	7.3376
TCGA.32.5222	GBM	Primary	Proneural	19.2	1	Wild-type	66.1	TMZ Chemoradiation, TMZ Chemo	Male	7.5665
TCGA.41.2571	GBM	Primary	Proneural	0.8	1	Wild-type	89.3	TMZ Chemo	Male	7.5211
TCGA.41.2572	GBM	Primary	Classical	13.3	1	Wild-type	67.1	TMZ Chemoradiation, TMZ Chemo	Male	6.885
TCGA.41.2573	GBM	Primary	Proneural	8.9	0	Wild-type	60	TMZ Chemoradiation, TMZ Chemo	Male	7.8659
TCGA.41.2575	GBM	Primary	Proneural	9.5	1	Wild-type	75.5	TMZ Chemoradiation, TMZ Chemo	Male	6.8472
TCGA.41.3392	GBM	Primary	Classical	1	1	Wild-type	88.6	Unspecified Radiation	Male	7.7099
TCGA.41.3393	GBM	Primary	Mesenchymal	4.4	1	Wild-type	81.9	TMZ Chemoradiation, TMZ Chemo	Female	7.4557
TCGA.41.3915	GBM	Primary	Mesenchymal	11.8	1	Wild-type	49	TMZ Chemoradiation, TMZ Chemo	Male	7.3168
TCGA.41.4097	GBM	Primary	Mesenchymal	0.2	1	Wild-type	63.3	Unspecified Radiation	Female	6.9466
TCGA.41.5651	GBM	Primary	Proneural	15.1	1	Wild-type	59.4	TMZ Chemoradiation, TMZ Chemo	Female	8.5962
TCGA.76.4925	GBM	Primary	Proneural	4.8	1	Wild-type	76.7	Nonstandard Radiation, TMZ Chemo	Male	8.3194
TCGA.76.4926	GBM	Primary	Mesenchymal	4.5	1	Wild-type	68.7	Nonstandard Radiation, TMZ Chemo	Male	6.4378
TCGA.76.4927	GBM	Primary	Classical	17.6	1	Wild-type	58	Unspecified Therapy	Male	6.0171
TCGA.76.4928	GBM	Primary	Classical	3.1	1	Wild-type	85.6	Nonstandard Radiation, TMZ Chemo	Female	7.933
TCGA.76.4929	GBM	Primary	Proneural	3.6	1	Wild-type	76.2	Unspecified Therapy	Female	6.645
TCGA.76.4931	GBM	Primary	Classical	9.2	1	Wild-type	70.7	Nonstandard Radiation, TMZ Chemo	Female	7.7069
TCGA.76.4932	GBM	Primary	Proneural	47.9	1	Wild-type	50.5	Standard Radiation, TMZ Chemo	Female	7.35
TCGA.76.4934	GBM	Primary	Proneural	2.5	1	Wild-type	66.6	Unspecified Therapy	Female	8.6894
TCGA.76.4935	GBM	Primary	Proneural	36.9	1	Wild-type	52.6	Standard Radiation, TMZ Chemo	Female	8.2116
TCGA.76.6191	GBM	Primary	Proneural	16.7	1	Wild-type	57.3	TMZ Chemoradiation, TMZ Chemo	Male	8.2896
TCGA.76.6192	GBM	Primary	Proneural	3.3	1	Wild-type	74.8	Standard Radiation, TMZ Chemo	Male	8.6102
TCGA.76.6193	GBM	Primary	Mesenchymal	2.7	1	Wild-type	78.7	Standard Radiation, TMZ Chemo	Male	6.9754
TCGA.76.6282	GBM	Primary	Mesenchymal	17.1	1	Wild-type	63.9	TMZ Chemoradiation, TMZ Chemo	Male	7.8901
TCGA.76.6285	GBM	Primary	Proneural	8.3	1	Wild-type	64.8	TMZ Chemo	Female	7.9715
TCGA.81.5910	GBM	Primary	Classical	1.6	1	Wild-type	64.5	Unspecified Radiation	Male	7.8596
TCGA.87.5896	GBM	Primary	Classical	26.3	0	Wild-type	50.4	Unspecified Therapy	Female	7.9754

## Sheet: Notch2
Sample	Histology	Recurrence	Subtype	CIMP_status	survival	status	IDH1_status	Age	Therapy_Class	Gender	NOTCH2_mRNA
TCGA.02.0026	GBM	Primary	Proneural	G-CIMP	24.6	1	Mutant	27.4	Standard Radiation, TMZ Chemo	Male	8.4727
TCGA.02.2483	GBM	Primary	Proneural	G-CIMP	15.3	0	Mutant	43.7	TMZ Chemoradiation, TMZ Chemo	Male	7.9804
TCGA.06.0128	GBM	Primary	Proneural	G-CIMP	22.7	1	Mutant	66.3	Standard Radiation, TMZ Chemo	Male	8.7652
TCGA.06.0129	GBM	Primary	Proneural	G-CIMP	33.7	1	Mutant	30.9	TMZ Chemoradiation, TMZ Chemo	Male	8.6885
TCGA.06.0221	GBM	Primary	Proneural	G-CIMP	19.8	1	Mutant	31	Standard Radiation	Male	6.9725
TCGA.06.1805	GBM	Primary	Proneural	G-CIMP	33.9	0	Mutant	28.9	TMZ Chemoradiation, TMZ Chemo	Female	9.5023
TCGA.06.2570	GBM	Primary	Proneural	G-CIMP	31.5	0	Mutant	21.7	TMZ Chemoradiation, TMZ Chemo	Female	8.3892
TCGA.06.5417	GBM	Primary	Proneural	G-CIMP	5.1	0	Mutant	45.4	TMZ Chemoradiation, TMZ Chemo	Female	9.0437
TCGA.06.6389	GBM	Primary	Proneural	G-CIMP	7.8	0	Mutant	50	TMZ Chemoradiation, TMZ Chemo	Female	9.0142
TCGA.08.0344	GBM	Primary	Proneural	G-CIMP	115.9	1	Mutant	66.4	Nonstandard Radiation, Alkylating Chemo	Male	7.6669
TCGA.12.0827	GBM	Primary	Mesenchymal	G-CIMP	38.8	1	Mutant	38.6	Standard Radiation, TMZ Chemo	Female	7.4168
TCGA.14.1456	GBM	Primary	Proneural	G-CIMP	41	0	Mutant	23.9	Standard Radiation	Male	8.5473
TCGA.14.1458	GBM	Primary	Proneural	G-CIMP	6.7	1	Mutant	54.5	TMZ Chemoradiation, TMZ Chemo	Male	8.1264
TCGA.14.1821	GBM	Primary	Proneural	G-CIMP	17.8	1	Mutant	31	TMZ Chemoradiation, TMZ Chemo	Male	8.4515
TCGA.14.4157	GBM	Primary	Proneural	G-CIMP	3.4	0	Mutant	40.6	TMZ Chemoradiation, TMZ Chemo	Male	9.4534
TCGA.16.0849	GBM	Primary	Proneural	G-CIMP	26.1	0	Mutant	54.6	Standard Radiation	Male	8.7038
TCGA.16.0850	GBM	Primary	Proneural	G-CIMP	16.4	1	Mutant	52.8	Standard Radiation	Female	8.0591
TCGA.16.1460	GBM	Primary	Proneural	G-CIMP	6.4	0	Mutant	36.2	Unspecified Radiation	Female	9.2441
TCGA.19.1788	GBM	Primary	Classical	G-CIMP	3.7	1	Mutant	39.1	TMZ Chemoradiation, TMZ Chemo	Male	9.1044
TCGA.19.2629	GBM	Primary	Proneural	G-CIMP	24.2	1	Mutant	60.9	TMZ Chemoradiation, TMZ Chemo	Male	9.2286
TCGA.26.1442	GBM	Primary	Proneural	G-CIMP	31.3	0	Mutant	43.7	TMZ Chemoradiation, TMZ Chemo	Male	9.7051
TCGA.27.2521	GBM	Primary	Proneural	G-CIMP	10.4	0	Mutant	34.7	Standard Radiation, TMZ Chemo	Male	8.577
TCGA.32.4208	GBM	Primary	Proneural	G-CIMP	21.1	0	Mutant	25.2	TMZ Chemoradiation, TMZ Chemo	Male	8.9574
TCGA.15.1444	GBM	Primary	Proneural	NON G-CIMP	50.5	1	Mutant		Unspecified Radiation	Male	9.0729
TCGA.02.0084	GBM	Primary	Mesenchymal	G-CIMP	12.6	1	Wild-type	36.3	Unspecified Therapy	Female	9.3224
TCGA.02.0104	GBM	Primary	Proneural	G-CIMP	65	1	Wild-type	29.3	TMZ Chemoradiation, TMZ Chemo	Female	6.7743
TCGA.06.0178	GBM	Primary	Proneural	G-CIMP	88.1	1	Wild-type	39	TMZ Chemoradiation, TMZ Chemo	Male	7.4017
TCGA.08.0350	GBM	Primary	Proneural	G-CIMP	29.2	1	Wild-type	32.6	Standard Radiation, TMZ Chemo	Male	8.1716
TCGA.08.0351	GBM	Primary	Proneural	G-CIMP	65.3	1	Wild-type	40.6	Standard Radiation, TMZ Chemo	Male	8.817
TCGA.08.0385	GBM	Primary	Proneural	G-CIMP	2.7	1	Wild-type	71.8	Unspecified Therapy	Male	8.1452
TCGA.26.5133	GBM	Primary	Proneural	G-CIMP	14.9	0	Wild-type	59	TMZ Chemoradiation, TMZ Chemo	Male	8.7252
TCGA.02.0003	GBM	Primary	Proneural	NON G-CIMP	4.7	1	Wild-type	50.2	Standard Radiation	Male	8.0296
TCGA.02.0004	GBM	Primary	Mesenchymal	NON G-CIMP	11.3	1	Wild-type	59.2	TMZ Chemoradiation, TMZ Chemo	Male	8.719
TCGA.02.0009	GBM	Primary	Classical	NON G-CIMP	10.6	1	Wild-type	61.5	Nonstandard Radiation	Female	7.7403
TCGA.02.0011	GBM	Primary	Proneural	NON G-CIMP	20.7	1	Wild-type	19	TMZ Chemoradiation, TMZ Chemo	Female	4.9646
TCGA.02.0015	GBM	Primary	Mesenchymal	NON G-CIMP	20.6	1	Wild-type	50.4	Standard Radiation, Alkylating Chemo	Male	8.633
TCGA.02.0016	GBM	Primary	Classical	NON G-CIMP	87.1	1	Wild-type	50	Standard Radiation, TMZ Chemo	Male	8.8698
TCGA.02.0023	GBM	Primary	Classical	NON G-CIMP	20.1	1	Wild-type	38.3	TMZ Chemoradiation, TMZ Chemo	Female	8.7264
TCGA.02.0025	GBM	Primary	Mesenchymal	NON G-CIMP	42.7	1	Wild-type	47.6	Standard Radiation, TMZ Chemo	Male	8.6065
TCGA.02.0027	GBM	Primary	Classical	NON G-CIMP	12.2	1	Wild-type	33.9	TMZ Chemoradiation, TMZ Chemo	Female	7.9968
TCGA.02.0033	GBM	Primary	Mesenchymal	NON G-CIMP	2.8	1	Wild-type	55	Standard Radiation	Male	7.4998
TCGA.02.0034	GBM	Primary	Mesenchymal	NON G-CIMP	14.1	1	Wild-type	60.7	Standard Radiation, TMZ Chemo	Male	7.4009
TCGA.02.0038	GBM	Primary	Classical	NON G-CIMP	10.7	1	Wild-type	48.6	Standard Radiation	Female	8.3767
TCGA.02.0046	GBM	Primary	Proneural	NON G-CIMP	6.9	1	Wild-type	61.4	Standard Radiation	Male	7.5836
TCGA.02.0047	GBM	Primary	Proneural	NON G-CIMP	14.7	1	Wild-type	78.7	Standard Radiation	Male	8.1801
TCGA.02.0048	GBM	Primary	Classical	NON G-CIMP	3.2	1	Wild-type	80.2	Unspecified Radiation	Male	8.9014
TCGA.02.0052	GBM	Primary	Proneural	NON G-CIMP	12.6	1	Wild-type	49.5	TMZ Chemoradiation, TMZ Chemo	Male	7.9607
TCGA.02.0054	GBM	Primary	Mesenchymal	NON G-CIMP	6.5	1	Wild-type	44.4	TMZ Chemoradiation, TMZ Chemo	Female	7.6806
TCGA.02.0060	GBM	Primary	Proneural	NON G-CIMP	6	1	Wild-type	66.1	TMZ Chemoradiation, TMZ Chemo	Female	8.4126
TCGA.02.0064	GBM	Primary	Mesenchymal	NON G-CIMP	19.7	1	Wild-type	50	TMZ Chemoradiation, TMZ Chemo	Male	9.372
TCGA.02.0068	GBM	Primary	Classical	NON G-CIMP	26.4	1	Wild-type	57.9	TMZ Chemoradiation, TMZ Chemo	Male	9.082
TCGA.02.0069	GBM	Primary	Proneural	NON G-CIMP	28.7	0	Wild-type	31.9	TMZ Chemoradiation, TMZ Chemo	Female	7.9242
TCGA.02.0070	GBM	Primary	Mesenchymal	NON G-CIMP	25.1	0	Wild-type	71	TMZ Chemoradiation, TMZ Chemo	Male	9.0926
TCGA.02.0071	GBM	Primary	Classical	NON G-CIMP	5.5	1	Wild-type	53.2	Unspecified Radiation	Male	9.0109
TCGA.02.0074	GBM	Primary	Proneural	NON G-CIMP	10.2	1	Wild-type	68.2	TMZ Chemoradiation, TMZ Chemo	Female	8.3605
TCGA.02.0075	GBM	Primary	Mesenchymal	NON G-CIMP	20.8	1	Wild-type	63.5	TMZ Chemoradiation, TMZ Chemo	Male	8.9826
TCGA.02.0079	GBM	Primary	Mesenchymal	NON G-CIMP	27.2	1	Wild-type	58	TMZ Chemoradiation, TMZ Chemo	Male	8.0942
TCGA.02.0085	GBM	Primary	Mesenchymal	NON G-CIMP	51.3	1	Wild-type	63.8	TMZ Chemoradiation, TMZ Chemo	Female	8.8129
TCGA.02.0086	GBM	Primary	Mesenchymal	NON G-CIMP	8.8	1	Wild-type	45.9	TMZ Chemoradiation, TMZ Chemo	Female	7.9975
TCGA.02.0115	GBM	Primary	Classical	NON G-CIMP	15.7	1	Wild-type	52.7	TMZ Chemoradiation, TMZ Chemo	Male	8.6319
TCGA.02.2466	GBM	Primary	Proneural	NON G-CIMP	16.8	1	Wild-type	61.5	TMZ Chemoradiation, TMZ Chemo	Male	8.231
TCGA.02.2470	GBM	Primary	Mesenchymal	NON G-CIMP	12.9	1	Wild-type	57.5	TMZ Chemoradiation, TMZ Chemo	Male	8.1582
TCGA.02.2485	GBM	Primary	Classical	NON G-CIMP	15.4	0	Wild-type	53.4	TMZ Chemoradiation, TMZ Chemo	Male	8.3864
TCGA.02.2486	GBM	Primary	Mesenchymal	NON G-CIMP	20.3	1	Wild-type	64	TMZ Chemoradiation, TMZ Chemo	Male	8.0379
TCGA.06.0122	GBM	Primary	Mesenchymal	NON G-CIMP	6.2	1	Wild-type	84.8	Unspecified Radiation	Female	8.7878
TCGA.06.0124	GBM	Primary	Mesenchymal	NON G-CIMP	20.4	1	Wild-type	67.3	Unspecified Radiation, TMZ Chemo	Male	8.6342
TCGA.06.0125	GBM	Primary	Classical	NON G-CIMP	47.6	1	Wild-type	63.9	TMZ Chemoradiation, TMZ Chemo	Female	9.1589
TCGA.06.0126	GBM	Primary	Classical	NON G-CIMP	6.9	1	Wild-type	86.6	Unspecified Radiation	Male	8.6095
TCGA.06.0127	GBM	Primary	Classical	NON G-CIMP	4	1	Wild-type	67.1	Standard Radiation	Male	8.8997
TCGA.06.0130	GBM	Primary	Mesenchymal	NON G-CIMP	12.9	1	Wild-type	54.2	TMZ Chemoradiation, TMZ Chemo	Male	9.2386
TCGA.06.0132	GBM	Primary	Mesenchymal	NON G-CIMP	25.4	1	Wild-type	49.6	Standard Radiation, TMZ Chemo	Male	7.5388
TCGA.06.0133	GBM	Primary	Classical	NON G-CIMP	14.3	1	Wild-type	64.1	TMZ Chemoradiation, TMZ Chemo	Male	8.1528
TCGA.06.0137	GBM	Primary	Classical	NON G-CIMP	26.7	1	Wild-type	63.7	Standard Radiation, Alkylating Chemo	Female	8.4678
TCGA.06.0138	GBM	Primary	Mesenchymal	NON G-CIMP	24.2	1	Wild-type	43.1	Standard Radiation, TMZ Chemo	Male	6.9017
TCGA.06.0139	GBM	Primary	Mesenchymal	NON G-CIMP	11.9	1	Wild-type	40.3	Standard Radiation, TMZ Chemo	Male	8.0738
TCGA.06.0141	GBM	Primary	Mesenchymal	NON G-CIMP	10.3	1	Wild-type	62.8	TMZ Chemoradiation, TMZ Chemo	Male	7.8487
TCGA.06.0143	GBM	Primary	Mesenchymal	NON G-CIMP	11.7	1	Wild-type	58.5	Standard Radiation, TMZ Chemo	Male	8.3052
TCGA.06.0145	GBM	Primary	Classical	NON G-CIMP	2.3	1	Wild-type	53.8	Unspecified Radiation	Female	8.7195
TCGA.06.0147	GBM	Primary	Mesenchymal	NON G-CIMP	17.8	1	Wild-type	51.3	Standard Radiation, TMZ Chemo	Female	8.2262
TCGA.06.0148	GBM	Primary	Classical	NON G-CIMP	10.1	1	Wild-type	76.2	Standard Radiation	Male	7.7888
TCGA.06.0152	GBM	Primary	Classical	NON G-CIMP	12.3	1	Wild-type	68	Nonstandard Radiation	Male	8.8538
TCGA.06.0154	GBM	Primary	Mesenchymal	NON G-CIMP	13.9	1	Wild-type	54.8	Standard Radiation	Male	8.1376
TCGA.06.0155	GBM	Primary	Mesenchymal	NON G-CIMP	10.4	1	Wild-type	61.6	Standard Radiation, Alkylating Chemo	Male	7.7215
TCGA.06.0156	GBM	Primary	Proneural	NON G-CIMP	5.8	1	Wild-type	57.3	Standard Radiation	Male	8.3892
TCGA.06.0157	GBM	Primary	Classical	NON G-CIMP	3.2	1	Wild-type	63.3	Standard Radiation	Female	8.7792
TCGA.06.0158	GBM	Primary	Classical	NON G-CIMP	10.8	1	Wild-type	73.5	Standard Radiation, Alkylating Chemo	Male	8.3454
TCGA.06.0166	GBM	Primary	Proneural	NON G-CIMP	5.8	1	Wild-type	51.8	Standard Radiation, Alkylating Chemo	Male	7.423
TCGA.06.0168	GBM	Primary	Mesenchymal	NON G-CIMP	19.7	1	Wild-type	59.6	TMZ Chemoradiation, TMZ Chemo	Female	7.5387
TCGA.06.0169	GBM	Primary	Mesenchymal	NON G-CIMP	3.3	1	Wild-type	68.8	TMZ Chemoradiation, TMZ Chemo	Male	7.7992
TCGA.06.0171	GBM	Primary	Proneural	NON G-CIMP	13.1	1	Wild-type	65.9	Nonstandard Radiation, TMZ Chemo	Male	7.2834
TCGA.06.0173	GBM	Primary	Classical	NON G-CIMP	4.5	1	Wild-type	72.7	Unspecified Radiation	Female	7.7251
TCGA.06.0174	GBM	Primary	Proneural	NON G-CIMP	3.2	1	Wild-type	54.3	Nonstandard Radiation	Male	7.8404
TCGA.06.0176	GBM	Primary	Mesenchymal	NON G-CIMP	91	0	Wild-type	35	Standard Radiation, TMZ Chemo	Male	7.5858
TCGA.06.0184	GBM	Primary	Mesenchymal	NON G-CIMP	69.9	1	Wild-type	63.8	Standard Radiation, TMZ Chemo	Male	7.7852
TCGA.06.0185	GBM	Primary	Classical	NON G-CIMP	73.8	0	Wild-type	54.5	TMZ Chemoradiation, TMZ Chemo	Male	8.0788
TCGA.06.0187	GBM	Primary	Classical	NON G-CIMP	27.2	1	Wild-type	69.3	Standard Radiation, TMZ Chemo	Male	8.4673
TCGA.06.0188	GBM	Primary	Proneural	NON G-CIMP	44.6	1	Wild-type	71.4	Standard Radiation, TMZ Chemo	Male	7.8991
TCGA.06.0189	GBM	Primary	Mesenchymal	NON G-CIMP	15.4	1	Wild-type	55.6	Standard Radiation, TMZ Chemo	Male	8.0931
TCGA.06.0190	GBM	Primary	Mesenchymal	NON G-CIMP	10.4	1	Wild-type	62.5	Standard Radiation, TMZ Chemo	Male	8.2859
TCGA.06.0192	GBM	Primary	Mesenchymal	NON G-CIMP	39	1	Wild-type	58.2	Standard Radiation	Male	8.3298
TCGA.06.0195	GBM	Primary	Proneural	NON G-CIMP	7.4	1	Wild-type	63.3	Nonstandard Radiation	Male	8.5543
TCGA.06.0197	GBM	Primary	Mesenchymal	NON G-CIMP	5.6	1	Wild-type	66	Unspecified Radiation	Female	8.0939
TCGA.06.0201	GBM	Primary	Mesenchymal	NON G-CIMP	0.4	1	Wild-type	51.1	Unspecified Radiation	Female	6.799
TCGA.06.0206	GBM	Primary	Mesenchymal	NON G-CIMP	7.7	1	Wild-type	40.9	Unspecified Radiation, Alkylating Chemo	Male	7.4976
TCGA.06.0208	GBM	Primary	Classical	NON G-CIMP	8.4	1	Wild-type	52.3	Nonstandard Radiation	Female	7.3503
TCGA.06.0210	GBM	Primary	Mesenchymal	NON G-CIMP	7.4	1	Wild-type	72.8	Standard Radiation	Female	8.2754
TCGA.06.0211	GBM	Primary	Classical	NON G-CIMP	11.8	1	Wild-type	48	Standard Radiation, Alkylating Chemo	Male	8.2682
TCGA.06.0213	GBM	Primary	Mesenchymal	NON G-CIMP	0.5	1	Wild-type	55.1	Unspecified Radiation	Female	7.3648
TCGA.06.0214	GBM	Primary	Classical	NON G-CIMP	15	1	Wild-type	66.2	Standard Radiation	Male	7.8952
TCGA.06.0216	GBM	Primary	Proneural	NON G-CIMP	24.2	1	Wild-type	61.7	Standard Radiation	Female	8.7166
TCGA.06.0219	GBM	Primary	Proneural	NON G-CIMP	0.7	1	Wild-type	67	Unspecified Radiation	Male	7.6004
TCGA.06.0237	GBM	Primary	Proneural	NON G-CIMP	13.6	1	Wild-type	75.9	TMZ Chemoradiation, TMZ Chemo	Female	7.9575
TCGA.06.0238	GBM	Primary	Proneural	NON G-CIMP	13.3	1	Wild-type	46.6	TMZ Chemoradiation, TMZ Chemo	Male	7.4715
TCGA.06.0241	GBM	Primary	Proneural	NON G-CIMP	48.7	1	Wild-type	66	Standard Radiation	Female	7.8299
TCGA.06.0644	GBM	Primary	Mesenchymal	NON G-CIMP	12.6	1	Wild-type	71.9	Standard Radiation, TMZ Chemo	Male	8.1841
TCGA.06.0645	GBM	Primary	Mesenchymal	NON G-CIMP	5.8	1	Wild-type	56	Unspecified Radiation	Female	8.4101
TCGA.06.0646	GBM	Primary	Proneural	NON G-CIMP	5.8	1	Wild-type	61	TMZ Chemoradiation, TMZ Chemo	Male	8.1456
TCGA.06.0648	GBM	Primary	Proneural	NON G-CIMP	9.8	1	Wild-type	78	Standard Radiation, TMZ Chemo	Male	7.731
TCGA.06.0649	GBM	Primary	Mesenchymal	NON G-CIMP	2.1	1	Wild-type	73.4	Unspecified Radiation	Female	8.9688
TCGA.06.0650	GBM	Primary	Mesenchymal	NON G-CIMP	23.6	1	Wild-type	39.9	TMZ Chemoradiation, TMZ Chemo	Female	7.8649
TCGA.06.0686	GBM	Primary	Proneural	NON G-CIMP	14.2	1	Wild-type	53.4	Standard Radiation, TMZ Chemo	Male	7.414
TCGA.06.0743	GBM	Primary	Classical	NON G-CIMP	26.4	1	Wild-type	69.6	Standard Radiation	Male	8.5865
TCGA.06.0744	GBM	Primary	Classical	NON G-CIMP	46.9	1	Wild-type	67	Standard Radiation, TMZ Chemo	Male	8.3026
TCGA.06.0745	GBM	Primary	Proneural	NON G-CIMP	7.9	1	Wild-type	59.9	Standard Radiation	Male	8.1902
TCGA.06.0747	GBM	Primary	Classical	NON G-CIMP	2.7	1	Wild-type	53.8	Standard Radiation	Male	8.7817
TCGA.06.0749	GBM	Primary	Classical	NON G-CIMP	2.7	1	Wild-type	50.8	Nonstandard Radiation	Male	8.291
TCGA.06.0750	GBM	Primary	Mesenchymal	NON G-CIMP	0.9	1	Wild-type	43.9	Unspecified Radiation	Male	8.3273
TCGA.06.0875	GBM	Primary	Proneural	NON G-CIMP	43.5	0	Wild-type	61.1	Standard Radiation, TMZ Chemo	Female	6.9919
TCGA.06.0876	GBM	Primary	Proneural	NON G-CIMP	46.2	0	Wild-type	72.2	Standard Radiation, TMZ Chemo	Female	7.4038
TCGA.06.0877	GBM	Primary	Classical	NON G-CIMP	5.7	1	Wild-type	78.7	Nonstandard Radiation	Male	8.2444
TCGA.06.0878	GBM	Primary	Mesenchymal	NON G-CIMP	7.2	0	Wild-type	74.8	TMZ Chemoradiation, TMZ Chemo	Male	8.22
TCGA.06.0879	GBM	Primary	Classical	NON G-CIMP	40.4	1	Wild-type	52.4	Standard Radiation, TMZ Chemo	Male	8.4175
TCGA.06.0881	GBM	Primary	Mesenchymal	NON G-CIMP	16.6	1	Wild-type	50	Standard Radiation, TMZ Chemo	Male	7.9736
TCGA.06.0882	GBM	Primary	Classical	NON G-CIMP	20.8	1	Wild-type	30.4	TMZ Chemoradiation, TMZ Chemo	Male	7.9748
TCGA.06.0939	GBM	Primary	Mesenchymal	NON G-CIMP	26.8	1	Wild-type	79.1	TMZ Chemoradiation, TMZ Chemo	Female	7.5077
TCGA.06.1084	GBM	Primary	Mesenchymal	NON G-CIMP	23.9	1	Wild-type	54.5	Standard Radiation, TMZ Chemo	Male	7.2907
TCGA.06.1087	GBM	Primary	Proneural	NON G-CIMP	4	1	Wild-type	75.7	TMZ Chemoradiation, TMZ Chemo	Male	6.5811
TCGA.06.1800	GBM	Primary	Mesenchymal	NON G-CIMP	26.8	1	Wild-type	61.1	Standard Radiation, TMZ Chemo	Male	8.5944
TCGA.06.1801	GBM	Primary	Proneural	NON G-CIMP	11.8	1	Wild-type	56.2	Standard Radiation, TMZ Chemo	Female	8.2699
TCGA.06.1804	GBM	Primary	Classical	NON G-CIMP	13.6	1	Wild-type	81.6	Unspecified Therapy	Female	9.9028
TCGA.06.2557	GBM	Primary	Classical	NON G-CIMP	1.1	1	Wild-type	76.6	Unspecified Radiation	Male	8.8397
TCGA.06.2558	GBM	Primary	Proneural	NON G-CIMP	12.5	1	Wild-type	75.3	Standard Radiation	Female	8.1374
TCGA.06.2559	GBM	Primary	Proneural	NON G-CIMP	4.9	1	Wild-type	83.7	TMZ Chemoradiation, TMZ Chemo	Male	7.9983
TCGA.06.2561	GBM	Primary	Classical	NON G-CIMP	17.6	1	Wild-type	53.4	TMZ Chemoradiation, TMZ Chemo	Female	8.5677
TCGA.06.2562	GBM	Primary	Mesenchymal	NON G-CIMP	12.6	1	Wild-type	81.5	Nonstandard Radiation, TMZ Chemo	Male	8.2425
TCGA.06.2563	GBM	Primary	Classical	NON G-CIMP	30.6	0	Wild-type	72.9	TMZ Chemoradiation, TMZ Chemo	Female	8.415
TCGA.06.2564	GBM	Primary	Classical	NON G-CIMP	6	0	Wild-type	50.5	Nonstandard Radiation, TMZ Chemo	Male	8.5293
TCGA.06.2565	GBM	Primary	Classical	NON G-CIMP	16.6	1	Wild-type	59	TMZ Chemoradiation, TMZ Chemo	Male	8.436
TCGA.06.2566	GBM	Primary	Classical	NON G-CIMP	6	1	Wild-type	23.1	TMZ Chemoradiation, TMZ Chemo	Female	8.6416
TCGA.06.2567	GBM	Primary	Classical	NON G-CIMP	4.4	1	Wild-type	65	Nonstandard Radiation, TMZ Chemo	Male	8.7471
TCGA.06.2569	GBM	Primary	Mesenchymal	NON G-CIMP	0.4	0	Wild-type	24.4	Unspecified Radiation	Female	10.4498
TCGA.06.5408	GBM	Primary	Classical	NON G-CIMP	11.7	1	Wild-type	54.9	Standard Radiation, TMZ Chemo	Female	9.1945
TCGA.06.5410	GBM	Primary	Mesenchymal	NON G-CIMP	3.5	1	Wild-type	72.3	Unspecified Radiation	Female	8.3951
TCGA.06.5411	GBM	Primary	Proneural	NON G-CIMP	8.3	1	Wild-type	51.6	Standard Radiation, TMZ Chemo	Male	6.5411
TCGA.06.5412	GBM	Primary	Mesenchymal	NON G-CIMP	4.5	1	Wild-type	78.8	Standard Radiation, TMZ Chemo	Female	7.946
TCGA.06.5413	GBM	Primary	Mesenchymal	NON G-CIMP	8.8	0	Wild-type	67	Standard Radiation, TMZ Chemo	Male	7.9326
TCGA.06.5414	GBM	Primary	Classical	NON G-CIMP	9	0	Wild-type	61.7	TMZ Chemoradiation, TMZ Chemo	Male	8.7375
TCGA.06.5415	GBM	Primary	Classical	NON G-CIMP	8.6	0	Wild-type	60.8	TMZ Chemoradiation, TMZ Chemo	Male	8.1797
TCGA.06.5418	GBM	Primary	Mesenchymal	NON G-CIMP	2.7	1	Wild-type	75.5	Unspecified Radiation	Female	8.2228
TCGA.06.5856	GBM	Primary	Classical	NON G-CIMP	3.8	1	Wild-type	58.1	Unspecified Radiation	Male	8.9231
TCGA.06.5858	GBM	Primary	Classical	NON G-CIMP	6.2	0	Wild-type	45.6	TMZ Chemoradiation, TMZ Chemo	Female	8.6515
TCGA.06.5859	GBM	Primary	Classical	NON G-CIMP	4.6	0	Wild-type	63.5	TMZ Chemoradiation, TMZ Chemo	Male	9.2853
TCGA.06.6390	GBM	Primary	Classical	NON G-CIMP	5.4	1	Wild-type	58.4	TMZ Chemoradiation, TMZ Chemo	Male	8.9978
TCGA.06.6391	GBM	Primary	Proneural	NON G-CIMP	1.5	1	Wild-type	44.4	Unspecified Radiation	Female	8.4155
TCGA.08.0244	GBM	Primary	Classical	NON G-CIMP	22.7	1	Wild-type	62.1	TMZ Chemoradiation, TMZ Chemo	Male	8.1878
TCGA.08.0245	GBM	Primary	Proneural	NON G-CIMP	37.8	1	Wild-type	31.8	Standard Radiation, TMZ Chemo	Female	8.2995
TCGA.08.0246	GBM	Primary	Classical	NON G-CIMP	4.2	1	Wild-type	57.4	TMZ Chemoradiation, TMZ Chemo	Female	9.1957
TCGA.08.0345	GBM	Primary	Proneural	NON G-CIMP	1.7	1	Wild-type	71.1	Nonstandard Radiation	Female	8.7067
TCGA.08.0347	GBM	Primary	Proneural	NON G-CIMP	25.7	1	Wild-type	50.3	Standard Radiation, Alkylating Chemo	Male	8.8171
TCGA.08.0348	GBM	Primary	Proneural	NON G-CIMP	12.2	1	Wild-type	64	TMZ Chemoradiation, TMZ Chemo	Male	7.8161
TCGA.08.0349	GBM	Primary	Classical	NON G-CIMP	9.8	1	Wild-type	46.4	TMZ Chemoradiation, TMZ Chemo	Male	9.0378
TCGA.08.0352	GBM	Primary	Mesenchymal	NON G-CIMP	1.3	1	Wild-type	79.7	Unspecified Radiation	Male	8.5237
TCGA.08.0353	GBM	Primary	Proneural	NON G-CIMP	8.4	1	Wild-type	58.4	TMZ Chemoradiation, TMZ Chemo	Male	8.7938
TCGA.08.0354	GBM	Primary	Classical	NON G-CIMP	17.9	1	Wild-type	52.6	Standard Radiation, TMZ Chemo	Female	8.363
TCGA.08.0355	GBM	Primary	Classical	NON G-CIMP	24.6	1	Wild-type	30.4	TMZ Chemoradiation, TMZ Chemo	Female	8.6997
TCGA.08.0356	GBM	Primary	Classical	NON G-CIMP	31.1	1	Wild-type	60	TMZ Chemoradiation, TMZ Chemo	Female	8.5836
TCGA.08.0357	GBM	Primary	Classical	NON G-CIMP	37.6	1	Wild-type	49.7	TMZ Chemoradiation, TMZ Chemo	Male	8.8975
TCGA.08.0358	GBM	Primary	Classical	NON G-CIMP	22.3	1	Wild-type	50.3	TMZ Chemoradiation, TMZ Chemo	Male	8.3476
TCGA.08.0359	GBM	Primary	Proneural	NON G-CIMP	3.4	1	Wild-type	59.5	Nonstandard Radiation	Female	9.0812
TCGA.08.0360	GBM	Primary	Mesenchymal	NON G-CIMP	15.4	1	Wild-type	76.4	Standard Radiation	Male	9.0726
TCGA.08.0373	GBM	Primary	Mesenchymal	NON G-CIMP	4.4	1	Wild-type	69.2	Unspecified Therapy	Male	9.0027
TCGA.08.0375	GBM	Primary	Classical	NON G-CIMP	12.2	1	Wild-type	51.9	Standard Radiation	Female	9.3607
TCGA.08.0380	GBM	Primary	Classical	NON G-CIMP	14.9	1	Wild-type	74.7	Standard Radiation, TMZ Chemo	Female	7.8654
TCGA.08.0386	GBM	Primary	Classical	NON G-CIMP	18	1	Wild-type	74.1	TMZ Chemoradiation, TMZ Chemo	Male	9.3295
TCGA.08.0389	GBM	Primary	Classical	NON G-CIMP	15.3	1	Wild-type	59.2	Nonstandard Radiation, TMZ Chemo	Male	8.4251
TCGA.08.0390	GBM	Primary	Mesenchymal	NON G-CIMP	14	1	Wild-type	69.3	TMZ Chemoradiation, TMZ Chemo	Male	7.5104
TCGA.12.0616	GBM	Primary	Proneural	NON G-CIMP	14.7	1	Wild-type	36.8	TMZ Chemoradiation, TMZ Chemo	Female	7.2023
TCGA.12.0618	GBM	Primary	Proneural	NON G-CIMP	13	1	Wild-type	49.5	TMZ Chemoradiation, TMZ Chemo	Male	8.345
TCGA.12.0619	GBM	Primary	Mesenchymal	NON G-CIMP	34.9	1	Wild-type	60	TMZ Chemoradiation, TMZ Chemo	Male	9.0751
TCGA.12.0620	GBM	Primary	Mesenchymal	NON G-CIMP	10.4	1	Wild-type	57.7	TMZ Chemoradiation, TMZ Chemo	Male	8.8784
TCGA.12.0656	GBM	Primary	Classical	NON G-CIMP	94.8	1	Wild-type	48.9	Standard Radiation, TMZ Chemo	Female	8.9335
TCGA.12.0657	GBM	Primary	Classical	NON G-CIMP	0.1	1	Wild-type	69.6	Unspecified Radiation	Male	8.7815
TCGA.12.0670	GBM	Primary	Classical	NON G-CIMP	26	1	Wild-type	60.8	Standard Radiation, TMZ Chemo	Male	7.6234
TCGA.12.0688	GBM	Primary	Classical	NON G-CIMP	26.7	1	Wild-type	74.2	Standard Radiation, TMZ Chemo	Male	7.7126
TCGA.12.0692	GBM	Primary	Mesenchymal	NON G-CIMP	3.6	1	Wild-type	75.3	TMZ Chemo	Female	8.3893
TCGA.12.0707	GBM	Primary	Classical	NON G-CIMP	28.4	1	Wild-type	55.1	Unspecified Therapy	Male	8.4014
TCGA.12.0773	GBM	Primary	Mesenchymal	NON G-CIMP	43.2	1	Wild-type	24.2	Standard Radiation, TMZ Chemo	Male	7.7281
TCGA.12.0775	GBM	Primary	Mesenchymal	NON G-CIMP	7.6	1	Wild-type	75.5	TMZ Chemoradiation, TMZ Chemo	Female	8.656
TCGA.12.0778	GBM	Primary	Classical	NON G-CIMP	14.9	1	Wild-type	53.3	TMZ Chemoradiation, TMZ Chemo	Male	7.8759
TCGA.12.0820	GBM	Primary	Classical	NON G-CIMP	18.5	1	Wild-type	40.7	Standard Radiation, TMZ Chemo	Male	7.69
TCGA.12.0821	GBM	Primary	Proneural	NON G-CIMP	10.6	1	Wild-type	62.8	Standard Radiation, Alkylating Chemo	Male	8.1986
TCGA.12.0822	GBM	Primary	Mesenchymal	NON G-CIMP	23.5	1	Wild-type	46	Standard Radiation, TMZ Chemo	Male	7.0435
TCGA.12.0826	GBM	Primary	Classical	NON G-CIMP	27.8	1	Wild-type	38	Unspecified Therapy	Female	7.794
TCGA.12.0828	GBM	Primary	Classical	NON G-CIMP	8.9	1	Wild-type	57.2	Standard Radiation, TMZ Chemo	Male	7.7869
TCGA.12.0829	GBM	Primary	Mesenchymal	NON G-CIMP	20.6	1	Wild-type	75.2	TMZ Chemoradiation, TMZ Chemo	Male	8.1532
TCGA.12.1088	GBM	Primary	Mesenchymal	NON G-CIMP	127.6	1	Wild-type	53.9	Standard Radiation, Alkylating Chemo	Female	7.859
TCGA.12.1089	GBM	Primary	Classical	NON G-CIMP	5.8	1	Wild-type	64.1	Standard Radiation, Alkylating Chemo	Male	7.9089
TCGA.12.1092	GBM	Primary	Mesenchymal	NON G-CIMP	21.7	1	Wild-type	58.6	TMZ Chemoradiation, TMZ Chemo	Male	7.4785
TCGA.12.1093	GBM	Primary	Mesenchymal	NON G-CIMP	16	1	Wild-type	66.5	TMZ Chemoradiation, TMZ Chemo	Female	7.9399
TCGA.12.1597	GBM	Primary	Proneural	NON G-CIMP	22.2	1	Wild-type	62.6	Standard Radiation, TMZ Chemo	Female	7.188
TCGA.12.1598	GBM	Primary	Proneural	NON G-CIMP	15.7	1	Wild-type	75.9	TMZ Chemoradiation, TMZ Chemo	Female	8.3281
TCGA.12.1599	GBM	Primary	Classical	NON G-CIMP	25.7	1	Wild-type	47.7	TMZ Chemoradiation, TMZ Chemo	Female	8.7346
TCGA.12.1600	GBM	Primary	Classical	NON G-CIMP	14.7	1	Wild-type	86	TMZ Chemoradiation, TMZ Chemo	Male	8.828
TCGA.12.1602	GBM	Primary	Proneural	NON G-CIMP	6.8	1	Wild-type	58.8	TMZ Chemoradiation, TMZ Chemo	Male	8.1057
TCGA.12.3644	GBM	Primary	Proneural	NON G-CIMP	59.8	1	Wild-type	47.8	TMZ Chemoradiation, TMZ Chemo	Female	6.8847
TCGA.12.3646	GBM	Primary	Proneural	NON G-CIMP	44	1	Wild-type	59.8	TMZ Chemoradiation, TMZ Chemo	Female	7.4337
TCGA.12.3648	GBM	Primary	Classical	NON G-CIMP	26.9	1	Wild-type	61.5	TMZ Chemoradiation, TMZ Chemo	Female	8.0623
TCGA.12.3649	GBM	Primary	Classical	NON G-CIMP	15.2	1	Wild-type	76.2	TMZ Chemo	Male	8.1891
TCGA.12.3650	GBM	Primary	Proneural	NON G-CIMP	10.9	1	Wild-type	46.9	TMZ Chemoradiation, TMZ Chemo	Male	7.2782
TCGA.12.3651	GBM	Primary	Proneural	NON G-CIMP	12.7	1	Wild-type	77.4	TMZ Chemoradiation, TMZ Chemo	Male	7.869
TCGA.12.3652	GBM	Primary	Classical	NON G-CIMP	34.9	1	Wild-type	60	TMZ Chemoradiation, TMZ Chemo	Male	7.792
TCGA.12.3653	GBM	Primary	Classical	NON G-CIMP	14.5	1	Wild-type	34.3	TMZ Chemoradiation, TMZ Chemo	Female	9.3563
TCGA.12.5295	GBM	Primary	Classical	NON G-CIMP	14.9	1	Wild-type	60.7	TMZ Chemoradiation, TMZ Chemo	Female	7.1224
TCGA.12.5299	GBM	Primary	Classical	NON G-CIMP	3.2	1	Wild-type	56	TMZ Chemoradiation, TMZ Chemo	Female	8.2395
TCGA.12.5301	GBM	Primary	Proneural	NON G-CIMP	2	1	Wild-type	59.6	TMZ Chemoradiation, TMZ Chemo	Male	6.7118
TCGA.14.0781	GBM	Primary	Mesenchymal	NON G-CIMP	1	1	Wild-type	49	Unspecified Radiation	Male	8.8118
TCGA.14.0786	GBM	Primary	Classical	NON G-CIMP	23.1	1	Wild-type	50.9	Standard Radiation, TMZ Chemo	Female	8.414
TCGA.14.0787	GBM	Primary	Classical	NON G-CIMP	2.2	1	Wild-type	69.3	Unspecified Radiation	Male	8.33
TCGA.14.0789	GBM	Primary	Mesenchymal	NON G-CIMP	11.2	1	Wild-type	54.9	TMZ Chemoradiation, TMZ Chemo	Male	8.1547
TCGA.14.0790	GBM	Primary	Classical	NON G-CIMP	13.8	1	Wild-type	64.8	TMZ Chemoradiation, TMZ Chemo	Female	8.4995
TCGA.14.0812	GBM	Primary	Mesenchymal	NON G-CIMP	3.2	1	Wild-type	65.9	Alkylating Chemo	Male	8.3814
TCGA.14.0813	GBM	Primary	Proneural	NON G-CIMP	1.4	1	Wild-type	78.2	Unspecified Radiation	Male	8.1146
TCGA.14.0817	GBM	Primary	Mesenchymal	NON G-CIMP	5.4	1	Wild-type	69.6	Unspecified Radiation	Female	7.3849
TCGA.14.0865	GBM	Primary	Proneural	NON G-CIMP	16.5	1	Wild-type	67.9	TMZ Chemoradiation, TMZ Chemo	Male	7.5969
TCGA.14.0867	GBM	Primary	Mesenchymal	NON G-CIMP	2	1	Wild-type	67.9	Unspecified Radiation	Male	8.1563
TCGA.14.0871	GBM	Primary	Proneural	NON G-CIMP	28.9	1	Wild-type	75	Standard Radiation	Female	8.4864
TCGA.14.1034	GBM	Primary	Classical	NON G-CIMP	15.9	1	Wild-type	60.3	Standard Radiation, Alkylating Chemo	Female	9.0853
TCGA.14.1037	GBM	Primary	Mesenchymal	NON G-CIMP	19.3	1	Wild-type	66.9	Standard Radiation, TMZ Chemo	Female	8.8991
TCGA.14.1396	GBM	Primary	Mesenchymal	NON G-CIMP	1.1	1	Wild-type	78.7	Unspecified Radiation	Female	7.9267
TCGA.14.1451	GBM	Primary	Proneural	NON G-CIMP	23.1	1	Wild-type	39.4	TMZ Chemoradiation, TMZ Chemo	Male	8.0127
TCGA.14.1453	GBM	Primary	Classical	NON G-CIMP	1.1	1	Wild-type	69.3	Unspecified Radiation	Male	7.758
TCGA.14.1455	GBM	Primary	Proneural	NON G-CIMP	0.9	1	Wild-type	61.8	Alkylating Chemo	Male	7.5613
TCGA.14.1794	GBM	Primary	Proneural	NON G-CIMP	1	1	Wild-type	59.2	Nonstandard Radiation	Male	9.1767
TCGA.14.1795	GBM	Primary	Mesenchymal	NON G-CIMP	2	1	Wild-type	66.7	Alkylating Chemo	Male	7.1556
TCGA.14.1823	GBM	Primary	Mesenchymal	NON G-CIMP	17.9	1	Wild-type	58.5	TMZ Chemoradiation, TMZ Chemo	Female	7.7417
TCGA.14.1825	GBM	Primary	Proneural	NON G-CIMP	7.6	1	Wild-type	70.3	Standard Radiation	Male	7.7812
TCGA.14.1827	GBM	Primary	Classical	NON G-CIMP	5.9	1	Wild-type	51.5	Alkylating Chemo	Male	7.9464
TCGA.14.1829	GBM	Primary	Mesenchymal	NON G-CIMP	7.2	0	Wild-type	57.3	TMZ Chemoradiation, TMZ Chemo	Male	7.2678
TCGA.14.2554	GBM	Primary	Classical	NON G-CIMP	17.5	1	Wild-type	52.3	Nonstandard Radiation	Female	8.0427
TCGA.14.3476	GBM	Primary	Proneural	NON G-CIMP	0.4	1	Wild-type	74.4	Unspecified Radiation		7.1178
TCGA.14.3477	GBM	Primary	Proneural	NON G-CIMP	3.8	0	Wild-type	38.5	TMZ Chemoradiation, TMZ Chemo	Female	8.4057
TCGA.15.0742	GBM	Primary	Classical	NON G-CIMP	13.8	1	Wild-type	65.8	Nonstandard Radiation, TMZ Chemo	Male	8.4688
TCGA.15.1446	GBM	Primary	Classical	NON G-CIMP	19.1	0	Wild-type	55.7	TMZ Chemoradiation, TMZ Chemo	Male	8.1882
TCGA.16.0846	GBM	Primary	Proneural	NON G-CIMP	3.9	1	Wild-type	85.2	Unspecified Radiation	Male	7.6947
TCGA.16.0861	GBM	Primary	Classical	NON G-CIMP	4.3	0	Wild-type	65.1	Standard Radiation	Male	7.847
TCGA.16.1045	GBM	Primary	Mesenchymal	NON G-CIMP	29	1	Wild-type	49.8	Standard Radiation	Female	7.8453
TCGA.19.0957	GBM	Primary	Proneural	NON G-CIMP	21.9	1	Wild-type	48.5	TMZ Chemoradiation, TMZ Chemo	Female	8.4835
TCGA.19.1385	GBM	Primary	Mesenchymal	NON G-CIMP	10.8	1	Wild-type	69.7	TMZ Chemoradiation, TMZ Chemo	Male	9.1764
TCGA.19.1386	GBM	Primary	Classical	NON G-CIMP	9.1	1	Wild-type	51.1	TMZ Chemoradiation, TMZ Chemo	Male	9.4428
TCGA.19.1387	GBM	Primary	Proneural	NON G-CIMP	6	0	Wild-type	81.8	TMZ Chemoradiation, TMZ Chemo	Male	8.3332
TCGA.19.1388	GBM	Primary	Classical	NON G-CIMP	12.9	1	Wild-type	58.5	TMZ Chemoradiation, TMZ Chemo	Male	9.7734
TCGA.19.1389	GBM	Primary	Mesenchymal	NON G-CIMP	4.6	1	Wild-type	51.1	TMZ Chemoradiation, TMZ Chemo	Male	8.925
TCGA.19.1390	GBM	Primary	Proneural	NON G-CIMP	25.4	1	Wild-type	63.1	Unspecified Radiation	Female	7.7673
TCGA.19.1786	GBM	Primary	Classical	NON G-CIMP	7.2	0	Wild-type	64.5	Standard Radiation	Female	9.2527
TCGA.19.1789	GBM	Primary	Classical	NON G-CIMP	3.2	1	Wild-type	69.2	Standard Radiation, TMZ Chemo	Female	8.4791
TCGA.19.1790	GBM	Primary	Mesenchymal	NON G-CIMP	5.1	1	Wild-type	56.5	TMZ Chemoradiation, TMZ Chemo	Male	9.1701
TCGA.19.1791	GBM	Primary	Classical	NON G-CIMP	0.1	0	Wild-type	82.3	Unspecified Radiation	Female	8.873
TCGA.19.2619	GBM	Primary	Classical	NON G-CIMP	9.7	0	Wild-type	55.2	TMZ Chemoradiation, TMZ Chemo	Female	8.3992
TCGA.19.2620	GBM	Primary	Classical	NON G-CIMP	4.9	1	Wild-type	70.3	TMZ Chemoradiation, TMZ Chemo	Male	8.7242
TCGA.19.2621	GBM	Primary	Classical	NON G-CIMP	1.1	1	Wild-type	83.3	Unspecified Radiation	Male	8.5271
TCGA.19.2623	GBM	Primary	Mesenchymal	NON G-CIMP	7.5	0	Wild-type	65.3	TMZ Chemoradiation, TMZ Chemo	Male	9.1246
TCGA.19.2624	GBM	Primary	Proneural	NON G-CIMP	0.2	1	Wild-type	51.7	Unspecified Radiation	Male	7.315
TCGA.19.2625	GBM	Primary	Classical	NON G-CIMP	4.1	1	Wild-type	76.5	Unspecified Radiation	Female	10.195
TCGA.19.2631	GBM	Primary	Classical	NON G-CIMP	7	1	Wild-type	74.5	Standard Radiation	Female	9.5216
TCGA.19.4068	GBM	Primary	Classical	NON G-CIMP	4.5	0	Wild-type	68.3	TMZ Chemoradiation, TMZ Chemo	Female	9.1563
TCGA.19.5947	GBM	Primary	Mesenchymal	NON G-CIMP	6.6	1	Wild-type	47.1	Nonstandard Radiation	Female	9.5485
TCGA.19.5950	GBM	Primary	Classical	NON G-CIMP	17.2	1	Wild-type	52.7	TMZ Chemoradiation, TMZ Chemo	Female	9.1047
TCGA.19.5951	GBM	Primary	Classical	NON G-CIMP	8	1	Wild-type	76.7	TMZ Chemoradiation, TMZ Chemo	Female	8.7854
TCGA.19.5952	GBM	Primary	Classical	NON G-CIMP	18.9	1	Wild-type	62.5	Nonstandard Radiation	Male	9.1302
TCGA.19.5954	GBM	Primary	Classical	NON G-CIMP	12.1	1	Wild-type	72.2	TMZ Chemoradiation, TMZ Chemo	Female	9.1707
TCGA.19.5955	GBM	Primary	Mesenchymal	NON G-CIMP	1.8	1	Wild-type	83.6	Unspecified Radiation	Male	9.62
TCGA.19.5958	GBM	Primary	Classical	NON G-CIMP	14.1	1	Wild-type	56	TMZ Chemoradiation, TMZ Chemo	Male	8.9871
TCGA.19.5959	GBM	Primary	Classical	NON G-CIMP	16.8	1	Wild-type	77.9	TMZ Chemoradiation, TMZ Chemo	Female	8.8525
TCGA.19.5960	GBM	Primary	Classical	NON G-CIMP	15	1	Wild-type	56.5	TMZ Chemoradiation, TMZ Chemo	Male	9.6889
TCGA.26.1439	GBM	Primary	Classical	NON G-CIMP	13.9	1	Wild-type	63.8	TMZ Chemoradiation, TMZ Chemo	Male	9.1309
TCGA.26.1799	GBM	Primary	Classical	NON G-CIMP	9.4	1	Wild-type	68.9	Standard Radiation, TMZ Chemo	Male	7.707
TCGA.26.5132	GBM	Primary	Classical	NON G-CIMP	9.4	0	Wild-type	74.5	TMZ Chemoradiation, TMZ Chemo	Male	8.5723
TCGA.26.5134	GBM	Primary	Proneural	NON G-CIMP	5.5	0	Wild-type	74.2	Standard Radiation	Male	7.6415
TCGA.26.5135	GBM	Primary	Proneural	NON G-CIMP	8.9	1	Wild-type	72.5	Unspecified Radiation	Female	8.0805
TCGA.26.5136	GBM	Primary	Mesenchymal	NON G-CIMP	19	1	Wild-type	78	Unspecified Radiation	Female	9.1208
TCGA.26.5139	GBM	Primary	Mesenchymal	NON G-CIMP	1.6	0	Wild-type	65.1	Unspecified Radiation	Female	7.2667
TCGA.27.1830	GBM	Primary	Mesenchymal	NON G-CIMP	5.1	1	Wild-type	57.9	Standard Radiation, TMZ Chemo	Male	9.3343
TCGA.27.1831	GBM	Primary	Classical	NON G-CIMP	16.6	1	Wild-type	66.9	TMZ Chemoradiation, TMZ Chemo	Male	7.2863
TCGA.27.1832	GBM	Primary	Mesenchymal	NON G-CIMP	9.9	1	Wild-type	59.4	Nonstandard Radiation, TMZ Chemo	Female	9.0839
TCGA.27.1833	GBM	Primary	Classical	NON G-CIMP	24.2	1	Wild-type	67.3	Standard Radiation, TMZ Chemo	Female	8.2133
TCGA.27.1834	GBM	Primary	Proneural	NON G-CIMP	40.5	1	Wild-type	56.3	TMZ Chemoradiation, TMZ Chemo	Male	8.9826
TCGA.27.1835	GBM	Primary	Classical	NON G-CIMP	21.3	1	Wild-type	53.2	TMZ Chemoradiation, TMZ Chemo	Female	8.5381
TCGA.27.1836	GBM	Primary	Proneural	NON G-CIMP	30.1	1	Wild-type	33	TMZ Chemoradiation, TMZ Chemo	Female	7.6255
TCGA.27.1837	GBM	Primary	Classical	NON G-CIMP	14	1	Wild-type	36.6	Standard Radiation, TMZ Chemo	Male	8.0871
TCGA.27.1838	GBM	Primary	Classical	NON G-CIMP	11.5	1	Wild-type	59.4	Standard Radiation, TMZ Chemo	Female	8.1931
TCGA.27.2518	GBM	Primary	Classical	NON G-CIMP	24.8	1	Wild-type	52.4	TMZ Chemoradiation, TMZ Chemo	Male	7.622
TCGA.27.2519	GBM	Primary	Mesenchymal	NON G-CIMP	18.1	1	Wild-type	48.5	TMZ Chemoradiation, TMZ Chemo	Male	8.6318
TCGA.27.2523	GBM	Primary	Classical	NON G-CIMP	16.1	1	Wild-type	63.1	Standard Radiation, TMZ Chemo	Male	7.8515
TCGA.27.2524	GBM	Primary	Mesenchymal	NON G-CIMP	7.6	1	Wild-type	56.3	Standard Radiation, TMZ Chemo	Male	7.9359
TCGA.27.2526	GBM	Primary	Classical	NON G-CIMP	2.9	1	Wild-type	79.3	Unspecified Radiation	Female	8.1965
TCGA.27.2527	GBM	Primary	Mesenchymal	NON G-CIMP	14.4	1	Wild-type	81.1	Nonstandard Radiation	Male	7.6975
TCGA.27.2528	GBM	Primary	Classical	NON G-CIMP	15.8	1	Wild-type	62.6	TMZ Chemoradiation, TMZ Chemo	Male	8.6136
TCGA.28.1745	GBM	Primary	Mesenchymal	NON G-CIMP	11.3	0	Wild-type	76.2	TMZ Chemoradiation, TMZ Chemo		8.6436
TCGA.28.1746	GBM	Primary	Proneural	NON G-CIMP	0.2	0	Wild-type	77.5	Unspecified Radiation	Female	8.616
TCGA.28.1747	GBM	Primary	Classical	NON G-CIMP	2.5	1	Wild-type	44.6	Nonstandard Radiation, TMZ Chemo	Male	8.7159
TCGA.28.1749	GBM	Primary	Classical	NON G-CIMP	9.2	0	Wild-type	73.3	TMZ Chemoradiation, TMZ Chemo	Male	8.8288
TCGA.28.1750	GBM	Primary	Mesenchymal	NON G-CIMP	8.3	0	Wild-type	40.6	TMZ Chemoradiation, TMZ Chemo	Female	9.0851
TCGA.28.1751	GBM	Primary	Mesenchymal	NON G-CIMP	7.6	0	Wild-type	61	TMZ Chemoradiation, TMZ Chemo	Female	8.5215
TCGA.28.1752	GBM	Primary	Classical	NON G-CIMP	8.5	0	Wild-type	42.6	TMZ Chemoradiation, TMZ Chemo	Female	8.1862
TCGA.28.1753	GBM	Primary	Mesenchymal	NON G-CIMP	1.2	0	Wild-type	53	Nonstandard Radiation	Male	8.8373
TCGA.28.1755	GBM	Primary	Classical	NON G-CIMP	1.6	1	Wild-type	52.7	TMZ Chemoradiation, TMZ Chemo	Female	9.1451
TCGA.28.1757	GBM	Primary	Classical	NON G-CIMP	0.1	0	Wild-type	71.7	Unspecified Therapy	Male	8.2891
TCGA.28.1760	GBM	Primary	Mesenchymal	NON G-CIMP	4.7	0	Wild-type	48.6	Standard Radiation, TMZ Chemo	Male	8.5729
TCGA.28.2502	GBM	Primary	Mesenchymal	NON G-CIMP	0.7	0	Wild-type	65.2	Nonstandard Radiation	Male	7.9904
TCGA.28.2506	GBM	Primary	Classical	NON G-CIMP	6.7	0	Wild-type	63.8	TMZ Chemoradiation, TMZ Chemo	Female	8.0747
TCGA.28.2509	GBM	Primary	Mesenchymal	NON G-CIMP	4.8	0	Wild-type	77.3	Standard Radiation, TMZ Chemo	Female	8.3903
TCGA.28.2513	GBM	Primary	Mesenchymal	NON G-CIMP	7.3	0	Wild-type	69.6	TMZ Chemoradiation, TMZ Chemo	Female	8.5092
TCGA.28.2514	GBM	Primary	Classical	NON G-CIMP	5.3	0	Wild-type	45.8	Standard Radiation, TMZ Chemo	Male	8.2021
TCGA.28.5204	GBM	Primary	Proneural	NON G-CIMP	14.9	1	Wild-type	72.5	TMZ Chemoradiation, TMZ Chemo	Male	6.2127
TCGA.28.5207	GBM	Primary	Mesenchymal	NON G-CIMP	11.3	1	Wild-type	71.1	Nonstandard Radiation, TMZ Chemo	Male	6.9927
TCGA.28.5208	GBM	Primary	Mesenchymal	NON G-CIMP	17.9	1	Wild-type	52.2	TMZ Chemoradiation, TMZ Chemo	Male	6.3783
TCGA.28.5209	GBM	Primary	Mesenchymal	NON G-CIMP	2.5	0	Wild-type	66.7	Nonstandard Radiation, TMZ Chemo	Female	7.2564
TCGA.28.5213	GBM	Primary	Mesenchymal	NON G-CIMP	31.3	0	Wild-type	72.5	Standard Radiation, TMZ Chemo	Male	7.1283
TCGA.28.5214	GBM	Primary	Mesenchymal	NON G-CIMP	23.4	1	Wild-type	53.4	Nonstandard Radiation, TMZ Chemo	Male	6.3352
TCGA.28.5215	GBM	Primary	Mesenchymal	NON G-CIMP	11	1	Wild-type	62.1	Nonstandard Radiation, TMZ Chemo	Female	6.8255
TCGA.28.5216	GBM	Primary	Mesenchymal	NON G-CIMP	13.6	0	Wild-type	52.7	TMZ Chemoradiation, TMZ Chemo	Male	6.3631
TCGA.28.5218	GBM	Primary	Mesenchymal	NON G-CIMP	5.2	1	Wild-type	63.2	Standard Radiation, TMZ Chemo	Male	7.8571
TCGA.28.5219	GBM	Primary	Classical	NON G-CIMP	22.7	0	Wild-type	47.2	Nonstandard Radiation, TMZ Chemo	Female	8.6978
TCGA.28.5220	GBM	Primary	Classical	NON G-CIMP	10.5	0	Wild-type	67.4	Standard Radiation, TMZ Chemo	Male	8.2384
TCGA.28.6450	GBM	Primary	Classical	NON G-CIMP	5.4	1	Wild-type	60.7	TMZ Chemoradiation, TMZ Chemo	Male	9.5294
TCGA.32.1970	GBM	Primary	Classical	NON G-CIMP	15.4	1	Wild-type	59.2	TMZ Chemoradiation, TMZ Chemo	Male	9.0278
TCGA.32.1976	GBM	Primary	Proneural	NON G-CIMP	0.5	1	Wild-type	65.2	Unspecified Radiation	Male	8.3588
TCGA.32.1977	GBM	Primary	Mesenchymal	NON G-CIMP	0.1	0	Wild-type	63.5	Unspecified Therapy	Female	9.1142
TCGA.32.1979	GBM	Primary	Classical	NON G-CIMP	19.5	1	Wild-type	69.1	Unspecified Therapy	Female	8.3398
TCGA.32.1980	GBM	Primary	Proneural	NON G-CIMP	1.2	1	Wild-type	72.5	Unspecified Radiation	Male	7.8616
TCGA.32.1982	GBM	Primary	Classical	NON G-CIMP	4.7	1	Wild-type	76	Alkylating Chemo	Female	8.0322
TCGA.32.1986	GBM	Primary	Mesenchymal	NON G-CIMP	12.7	1	Wild-type	68.6	Standard Radiation, TMZ Chemo	Male	8.4243
TCGA.32.1991	GBM	Primary	Classical	NON G-CIMP	16.9	1	Wild-type	60.3	TMZ Chemoradiation, TMZ Chemo	Male	9.5345
TCGA.32.2491	GBM	Primary	Mesenchymal	NON G-CIMP	12.2	1	Wild-type	63.3	TMZ Chemoradiation, TMZ Chemo	Male	8.9132
TCGA.32.2494	GBM	Primary	Mesenchymal	NON G-CIMP	20.8	1	Wild-type	58	TMZ Chemoradiation, TMZ Chemo	Female	8.4726
TCGA.32.2495	GBM	Primary	Classical	NON G-CIMP	15	1	Wild-type	59.9	TMZ Chemoradiation, TMZ Chemo	Female	9.2464
TCGA.32.2615	GBM	Primary	Mesenchymal	NON G-CIMP	15.9	1	Wild-type	62.7	Nonstandard Radiation, TMZ Chemo	Male	8.0476
TCGA.32.2632	GBM	Primary	Classical	NON G-CIMP	8.8	1	Wild-type	80.2	Unspecified Therapy	Male	8.5696
TCGA.32.2634	GBM	Primary	Proneural	NON G-CIMP	22.8	0	Wild-type	82	TMZ Chemoradiation, TMZ Chemo	Male	8.6263
TCGA.32.2638	GBM	Primary	Classical	NON G-CIMP	25.2	1	Wild-type	67.5	TMZ Chemoradiation, TMZ Chemo	Male	8.5853
TCGA.32.4209	GBM	Primary	Mesenchymal	NON G-CIMP	20.3	1	Wild-type	40.8	TMZ Chemoradiation, TMZ Chemo		8.4972
TCGA.32.4210	GBM	Primary	Proneural	NON G-CIMP	3.7	1	Wild-type	73.3	Unspecified Therapy	Male	8.9105
TCGA.32.4211	GBM	Primary	Proneural	NON G-CIMP	12.6	1	Wild-type	56.8	TMZ Chemoradiation, TMZ Chemo	Male	9.013
TCGA.32.4213	GBM	Primary	Mesenchymal	NON G-CIMP	19.9	0	Wild-type	47.2	TMZ Chemoradiation, TMZ Chemo	Female	8.2471
TCGA.32.4719	GBM	Primary	Classical	NON G-CIMP	10.8	1	Wild-type	73.1	TMZ Chemoradiation, TMZ Chemo	Male	9.3143
TCGA.32.5222	GBM	Primary	Proneural	NON G-CIMP	19.2	1	Wild-type	66.1	TMZ Chemoradiation, TMZ Chemo	Male	7.8495
TCGA.41.2571	GBM	Primary	Proneural	NON G-CIMP	0.8	1	Wild-type	89.3	TMZ Chemo	Male	7.6931
TCGA.41.2572	GBM	Primary	Classical	NON G-CIMP	13.3	1	Wild-type	67.1	TMZ Chemoradiation, TMZ Chemo	Male	8.886
TCGA.41.2573	GBM	Primary	Proneural	NON G-CIMP	8.9	0	Wild-type	60	TMZ Chemoradiation, TMZ Chemo	Male	7.6213
TCGA.41.2575	GBM	Primary	Proneural	NON G-CIMP	9.5	1	Wild-type	75.5	TMZ Chemoradiation, TMZ Chemo	Male	8.1481
TCGA.41.3392	GBM	Primary	Classical	NON G-CIMP	1	1	Wild-type	88.6	Unspecified Radiation	Male	8.624
TCGA.41.3393	GBM	Primary	Mesenchymal	NON G-CIMP	4.4	1	Wild-type	81.9	TMZ Chemoradiation, TMZ Chemo	Female	8.3645
TCGA.41.3915	GBM	Primary	Mesenchymal	NON G-CIMP	11.8	1	Wild-type	49	TMZ Chemoradiation, TMZ Chemo	Male	8.7947
TCGA.41.4097	GBM	Primary	Mesenchymal	NON G-CIMP	0.2	1	Wild-type	63.3	Unspecified Radiation	Female	9.2363
TCGA.41.5651	GBM	Primary	Proneural	NON G-CIMP	15.1	1	Wild-type	59.4	TMZ Chemoradiation, TMZ Chemo	Female	8.5874
TCGA.76.4925	GBM	Primary	Proneural	NON G-CIMP	4.8	1	Wild-type	76.7	Nonstandard Radiation, TMZ Chemo	Male	8.9834
TCGA.76.4926	GBM	Primary	Mesenchymal	NON G-CIMP	4.5	1	Wild-type	68.7	Nonstandard Radiation, TMZ Chemo	Male	8.4714
TCGA.76.4927	GBM	Primary	Classical	NON G-CIMP	17.6	1	Wild-type	58	Unspecified Therapy	Male	7.3817
TCGA.76.4928	GBM	Primary	Classical	NON G-CIMP	3.1	1	Wild-type	85.6	Nonstandard Radiation, TMZ Chemo	Female	8.3754
TCGA.76.4929	GBM	Primary	Proneural	NON G-CIMP	3.6	1	Wild-type	76.2	Unspecified Therapy	Female	6.7874
TCGA.76.4931	GBM	Primary	Classical	NON G-CIMP	9.2	1	Wild-type	70.7	Nonstandard Radiation, TMZ Chemo	Female	8.6692
TCGA.76.4932	GBM	Primary	Proneural	NON G-CIMP	47.9	1	Wild-type	50.5	Standard Radiation, TMZ Chemo	Female	8.7811
TCGA.76.4934	GBM	Primary	Proneural	NON G-CIMP	2.5	1	Wild-type	66.6	Unspecified Therapy	Female	7.5643
TCGA.76.4935	GBM	Primary	Proneural	NON G-CIMP	36.9	1	Wild-type	52.6	Standard Radiation, TMZ Chemo	Female	8.1366
TCGA.76.6191	GBM	Primary	Proneural	NON G-CIMP	16.7	1	Wild-type	57.3	TMZ Chemoradiation, TMZ Chemo	Male	8.4839
TCGA.76.6192	GBM	Primary	Proneural	NON G-CIMP	3.3	1	Wild-type	74.8	Standard Radiation, TMZ Chemo	Male	7.909
TCGA.76.6193	GBM	Primary	Mesenchymal	NON G-CIMP	2.7	1	Wild-type	78.7	Standard Radiation, TMZ Chemo	Male	9.1042
TCGA.76.6282	GBM	Primary	Mesenchymal	NON G-CIMP	17.1	1	Wild-type	63.9	TMZ Chemoradiation, TMZ Chemo	Male	8.8023
TCGA.76.6285	GBM	Primary	Proneural	NON G-CIMP	8.3	1	Wild-type	64.8	TMZ Chemo	Female	9.2249
TCGA.81.5910	GBM	Primary	Classical	NON G-CIMP	1.6	1	Wild-type	64.5	Unspecified Radiation	Male	8.888
TCGA.87.5896	GBM	Primary	Classical	NON G-CIMP	26.3	0	Wild-type	50.4	Unspecified Therapy	Female	8.731

## Sheet: Notch4
Sample	Histology	Recurrence	Subtype	CIMP_status	survival	status	IDH1_status	Subtype_Verhaak_2010	Age	Therapy_Class	Gender	NOTCH4_mRNA
TCGA.02.0026	GBM	Primary	Proneural	G-CIMP	24.6	1	Mutant	Proneural	27.4	Standard Radiation, TMZ Chemo	Male	6.9263
TCGA.02.2483	GBM	Primary	Proneural	G-CIMP	15.3	0	Mutant	Proneural	43.7	TMZ Chemoradiation, TMZ Chemo	Male	7.1656
TCGA.06.0128	GBM	Primary	Proneural	G-CIMP	22.7	1	Mutant	Proneural	66.3	Standard Radiation, TMZ Chemo	Male	7.1451
TCGA.06.0129	GBM	Primary	Proneural	G-CIMP	33.7	1	Mutant	Proneural	30.9	TMZ Chemoradiation, TMZ Chemo	Male	5.6877
TCGA.06.0221	GBM	Primary	Proneural	G-CIMP	19.8	1	Mutant	Neural	31	Standard Radiation	Male	6.4403
TCGA.06.1805	GBM	Primary	Proneural	G-CIMP	33.9	0	Mutant	Proneural	28.9	TMZ Chemoradiation, TMZ Chemo	Female	7.6292
TCGA.06.2570	GBM	Primary	Proneural	G-CIMP	31.5	0	Mutant	Proneural	21.7	TMZ Chemoradiation, TMZ Chemo	Female	6.9039
TCGA.06.5417	GBM	Primary	Proneural	G-CIMP	5.1	0	Mutant	Proneural	45.4	TMZ Chemoradiation, TMZ Chemo	Female	6.5553
TCGA.06.6389	GBM	Primary	Proneural	G-CIMP	7.8	0	Mutant	Proneural	50	TMZ Chemoradiation, TMZ Chemo	Female	6.6002
TCGA.08.0344	GBM	Primary	Proneural	G-CIMP	115.9	1	Mutant	Proneural	66.4	Nonstandard Radiation, Alkylating Chemo	Male	7.8052
TCGA.12.0827	GBM	Primary	Mesenchymal	G-CIMP	38.8	1	Mutant	Mesenchymal	38.6	Standard Radiation, TMZ Chemo	Female	6.9364
TCGA.14.1456	GBM	Primary	Proneural	G-CIMP	41	0	Mutant	Proneural	23.9	Standard Radiation	Male	7.1391
TCGA.14.1458	GBM	Primary	Proneural	G-CIMP	6.7	1	Mutant	Proneural	54.5	TMZ Chemoradiation, TMZ Chemo	Male	6.7736
TCGA.14.1821	GBM	Primary	Proneural	G-CIMP	17.8	1	Mutant	Proneural	31	TMZ Chemoradiation, TMZ Chemo	Male	6.8683
TCGA.14.4157	GBM	Primary	Proneural	G-CIMP	3.4	0	Mutant	Proneural	40.6	TMZ Chemoradiation, TMZ Chemo	Male	6.9244
TCGA.15.1444	GBM	Primary	Proneural	NON G-CIMP	50.5	1	Mutant	Proneural		Unspecified Radiation	Male	6.7495
TCGA.16.0849	GBM	Primary	Proneural	G-CIMP	26.1	0	Mutant	Proneural	54.6	Standard Radiation	Male	6.8524
TCGA.16.0850	GBM	Primary	Proneural	G-CIMP	16.4	1	Mutant	Proneural	52.8	Standard Radiation	Female	7.565
TCGA.16.1460	GBM	Primary	Proneural	G-CIMP	6.4	0	Mutant	Proneural	36.2	Unspecified Radiation	Female	7.3811
TCGA.19.1788	GBM	Primary	Classical	G-CIMP	3.7	1	Mutant	Proneural	39.1	TMZ Chemoradiation, TMZ Chemo	Male	6.6162
TCGA.19.2629	GBM	Primary	Proneural	G-CIMP	24.2	1	Mutant	Proneural	60.9	TMZ Chemoradiation, TMZ Chemo	Male	6.9407
TCGA.26.1442	GBM	Primary	Proneural	G-CIMP	31.3	0	Mutant	Proneural	43.7	TMZ Chemoradiation, TMZ Chemo	Male	6.7106
TCGA.27.2521	GBM	Primary	Proneural	G-CIMP	10.4	0	Mutant	Proneural	34.7	Standard Radiation, TMZ Chemo	Male	7.0183
TCGA.32.4208	GBM	Primary	Proneural	G-CIMP	21.1	0	Mutant	Proneural	25.2	TMZ Chemoradiation, TMZ Chemo	Male	5.9733
TCGA.02.0003	GBM	Primary	Proneural	NON G-CIMP	4.7	1	Wild-type	Proneural	50.2	Standard Radiation	Male	5.5262
TCGA.02.0004	GBM	Primary	Mesenchymal	NON G-CIMP	11.3	1	Wild-type	Mesenchymal	59.2	TMZ Chemoradiation, TMZ Chemo	Male	6.2444
TCGA.02.0009	GBM	Primary	Classical	NON G-CIMP	10.6	1	Wild-type	Classical	61.5	Nonstandard Radiation	Female	5.5439
TCGA.02.0011	GBM	Primary	Proneural	NON G-CIMP	20.7	1	Wild-type	Proneural	19	TMZ Chemoradiation, TMZ Chemo	Female	4.8564
TCGA.02.0015	GBM	Primary	Mesenchymal	NON G-CIMP	20.6	1	Wild-type	Classical	50.4	Standard Radiation, Alkylating Chemo	Male	6.5926
TCGA.02.0016	GBM	Primary	Classical	NON G-CIMP	87.1	1	Wild-type	Classical	50	Standard Radiation, TMZ Chemo	Male	6.7185
TCGA.02.0023	GBM	Primary	Classical	NON G-CIMP	20.1	1	Wild-type	Classical	38.3	TMZ Chemoradiation, TMZ Chemo	Female	6.6763
TCGA.02.0025	GBM	Primary	Mesenchymal	NON G-CIMP	42.7	1	Wild-type	Mesenchymal	47.6	Standard Radiation, TMZ Chemo	Male	5.4473
TCGA.02.0027	GBM	Primary	Classical	NON G-CIMP	12.2	1	Wild-type	Classical	33.9	TMZ Chemoradiation, TMZ Chemo	Female	7.198
TCGA.02.0033	GBM	Primary	Mesenchymal	NON G-CIMP	2.8	1	Wild-type	Mesenchymal	55	Standard Radiation	Male	5.916
TCGA.02.0034	GBM	Primary	Mesenchymal	NON G-CIMP	14.1	1	Wild-type	Mesenchymal	60.7	Standard Radiation, TMZ Chemo	Male	7.6536
TCGA.02.0038	GBM	Primary	Classical	NON G-CIMP	10.7	1	Wild-type	Classical	48.6	Standard Radiation	Female	4.6399
TCGA.02.0046	GBM	Primary	Proneural	NON G-CIMP	6.9	1	Wild-type	Proneural	61.4	Standard Radiation	Male	4.9783
TCGA.02.0047	GBM	Primary	Proneural	NON G-CIMP	14.7	1	Wild-type	Proneural	78.7	Standard Radiation	Male	5.2374
TCGA.02.0048	GBM	Primary	Classical	NON G-CIMP	3.2	1	Wild-type	Proneural	80.2	Unspecified Radiation	Male	6.9385
TCGA.02.0052	GBM	Primary	Proneural	NON G-CIMP	12.6	1	Wild-type	Neural	49.5	TMZ Chemoradiation, TMZ Chemo	Male	5.3328
TCGA.02.0054	GBM	Primary	Mesenchymal	NON G-CIMP	6.5	1	Wild-type	Mesenchymal	44.4	TMZ Chemoradiation, TMZ Chemo	Female	5.0845
TCGA.02.0060	GBM	Primary	Proneural	NON G-CIMP	6	1	Wild-type	Proneural	66.1	TMZ Chemoradiation, TMZ Chemo	Female	6.5096
TCGA.02.0064	GBM	Primary	Mesenchymal	NON G-CIMP	19.7	1	Wild-type	Mesenchymal	50	TMZ Chemoradiation, TMZ Chemo	Male	7.3678
TCGA.02.0068	GBM	Primary	Classical	NON G-CIMP	26.4	1	Wild-type	Classical	57.9	TMZ Chemoradiation, TMZ Chemo	Male	7.2358
TCGA.02.0069	GBM	Primary	Proneural	NON G-CIMP	28.7	0	Wild-type	Proneural	31.9	TMZ Chemoradiation, TMZ Chemo	Female	7.3778
TCGA.02.0070	GBM	Primary	Mesenchymal	NON G-CIMP	25.1	0	Wild-type	Classical	71	TMZ Chemoradiation, TMZ Chemo	Male	6.4075
TCGA.02.0071	GBM	Primary	Classical	NON G-CIMP	5.5	1	Wild-type	Classical	53.2	Unspecified Radiation	Male	6.9733
TCGA.02.0074	GBM	Primary	Proneural	NON G-CIMP	10.2	1	Wild-type	Proneural	68.2	TMZ Chemoradiation, TMZ Chemo	Female	6.2076
TCGA.02.0075	GBM	Primary	Mesenchymal	NON G-CIMP	20.8	1	Wild-type	Mesenchymal	63.5	TMZ Chemoradiation, TMZ Chemo	Male	6.3189
TCGA.02.0079	GBM	Primary	Mesenchymal	NON G-CIMP	27.2	1	Wild-type	Mesenchymal	58	TMZ Chemoradiation, TMZ Chemo	Male	6.5177
TCGA.02.0084	GBM	Primary	Mesenchymal	G-CIMP	12.6	1	Wild-type	Proneural	36.3	Unspecified Therapy	Female	6.6616
TCGA.02.0085	GBM	Primary	Mesenchymal	NON G-CIMP	51.3	1	Wild-type	Mesenchymal	63.8	TMZ Chemoradiation, TMZ Chemo	Female	6.5606
TCGA.02.0086	GBM	Primary	Mesenchymal	NON G-CIMP	8.8	1	Wild-type	Mesenchymal	45.9	TMZ Chemoradiation, TMZ Chemo	Female	6.7118
TCGA.02.0104	GBM	Primary	Proneural	G-CIMP	65	1	Wild-type	Proneural	29.3	TMZ Chemoradiation, TMZ Chemo	Female	6.6619
TCGA.02.0115	GBM	Primary	Classical	NON G-CIMP	15.7	1	Wild-type	Neural	52.7	TMZ Chemoradiation, TMZ Chemo	Male	6.8977
TCGA.02.2466	GBM	Primary	Proneural	NON G-CIMP	16.8	1	Wild-type	Proneural	61.5	TMZ Chemoradiation, TMZ Chemo	Male	6.3616
TCGA.02.2470	GBM	Primary	Mesenchymal	NON G-CIMP	12.9	1	Wild-type	Mesenchymal	57.5	TMZ Chemoradiation, TMZ Chemo	Male	5.8632
TCGA.02.2485	GBM	Primary	Classical	NON G-CIMP	15.4	0	Wild-type	Classical	53.4	TMZ Chemoradiation, TMZ Chemo	Male	7.0363
TCGA.02.2486	GBM	Primary	Mesenchymal	NON G-CIMP	20.3	1	Wild-type	Mesenchymal	64	TMZ Chemoradiation, TMZ Chemo	Male	6.4337
TCGA.06.0122	GBM	Primary	Mesenchymal	NON G-CIMP	6.2	1	Wild-type	Mesenchymal	84.8	Unspecified Radiation	Female	6.8393
TCGA.06.0124	GBM	Primary	Mesenchymal	NON G-CIMP	20.4	1	Wild-type	Mesenchymal	67.3	Unspecified Radiation, TMZ Chemo	Male	6.9496
TCGA.06.0125	GBM	Primary	Classical	NON G-CIMP	47.6	1	Wild-type	Classical	63.9	TMZ Chemoradiation, TMZ Chemo	Female	7.3251
TCGA.06.0126	GBM	Primary	Classical	NON G-CIMP	6.9	1	Wild-type	Classical	86.6	Unspecified Radiation	Male	7.7601
TCGA.06.0127	GBM	Primary	Classical	NON G-CIMP	4	1	Wild-type	Classical	67.1	Standard Radiation	Male	7.1983
TCGA.06.0130	GBM	Primary	Mesenchymal	NON G-CIMP	12.9	1	Wild-type	Mesenchymal	54.2	TMZ Chemoradiation, TMZ Chemo	Male	5.7822
TCGA.06.0132	GBM	Primary	Mesenchymal	NON G-CIMP	25.4	1	Wild-type	Neural	49.6	Standard Radiation, TMZ Chemo	Male	5.9063
TCGA.06.0133	GBM	Primary	Classical	NON G-CIMP	14.3	1	Wild-type	Neural	64.1	TMZ Chemoradiation, TMZ Chemo	Male	6.7883
TCGA.06.0137	GBM	Primary	Classical	NON G-CIMP	26.7	1	Wild-type	Classical	63.7	Standard Radiation, Alkylating Chemo	Female	7.2315
TCGA.06.0138	GBM	Primary	Mesenchymal	NON G-CIMP	24.2	1	Wild-type	Neural	43.1	Standard Radiation, TMZ Chemo	Male	7.0989
TCGA.06.0139	GBM	Primary	Mesenchymal	NON G-CIMP	11.9	1	Wild-type	Mesenchymal	40.3	Standard Radiation, TMZ Chemo	Male	6.2247
TCGA.06.0141	GBM	Primary	Mesenchymal	NON G-CIMP	10.3	1	Wild-type	Mesenchymal	62.8	TMZ Chemoradiation, TMZ Chemo	Male	6.4052
TCGA.06.0143	GBM	Primary	Mesenchymal	NON G-CIMP	11.7	1	Wild-type	Mesenchymal	58.5	Standard Radiation, TMZ Chemo	Male	6.6805
TCGA.06.0145	GBM	Primary	Classical	NON G-CIMP	2.3	1	Wild-type	Classical	53.8	Unspecified Radiation	Female	7.1215
TCGA.06.0147	GBM	Primary	Mesenchymal	NON G-CIMP	17.8	1	Wild-type	Mesenchymal	51.3	Standard Radiation, TMZ Chemo	Female	6.8944
TCGA.06.0148	GBM	Primary	Classical	NON G-CIMP	10.1	1	Wild-type	Classical	76.2	Standard Radiation	Male	6.9516
TCGA.06.0152	GBM	Primary	Classical	NON G-CIMP	12.3	1	Wild-type	Mesenchymal	68	Nonstandard Radiation	Male	7.1374
TCGA.06.0154	GBM	Primary	Mesenchymal	NON G-CIMP	13.9	1	Wild-type	Mesenchymal	54.8	Standard Radiation	Male	6.854
TCGA.06.0155	GBM	Primary	Mesenchymal	NON G-CIMP	10.4	1	Wild-type	Mesenchymal	61.6	Standard Radiation, Alkylating Chemo	Male	7.0401
TCGA.06.0156	GBM	Primary	Proneural	NON G-CIMP	5.8	1	Wild-type	Proneural	57.3	Standard Radiation	Male	6.2657
TCGA.06.0157	GBM	Primary	Classical	NON G-CIMP	3.2	1	Wild-type	Classical	63.3	Standard Radiation	Female	7.3832
TCGA.06.0158	GBM	Primary	Classical	NON G-CIMP	10.8	1	Wild-type	Classical	73.5	Standard Radiation, Alkylating Chemo	Male	6.9464
TCGA.06.0166	GBM	Primary	Proneural	NON G-CIMP	5.8	1	Wild-type	Proneural	51.8	Standard Radiation, Alkylating Chemo	Male	6.7142
TCGA.06.0168	GBM	Primary	Mesenchymal	NON G-CIMP	19.7	1	Wild-type	Mesenchymal	59.6	TMZ Chemoradiation, TMZ Chemo	Female	6.0246
TCGA.06.0169	GBM	Primary	Mesenchymal	NON G-CIMP	3.3	1	Wild-type	Mesenchymal	68.8	TMZ Chemoradiation, TMZ Chemo	Male	7.1772
TCGA.06.0171	GBM	Primary	Proneural	NON G-CIMP	13.1	1	Wild-type	Neural	65.9	Nonstandard Radiation, TMZ Chemo	Male	6.8426
TCGA.06.0173	GBM	Primary	Classical	NON G-CIMP	4.5	1	Wild-type	Neural	72.7	Unspecified Radiation	Female	6.9331
TCGA.06.0174	GBM	Primary	Proneural	NON G-CIMP	3.2	1	Wild-type	Proneural	54.3	Nonstandard Radiation	Male	7.0421
TCGA.06.0176	GBM	Primary	Mesenchymal	NON G-CIMP	91	0	Wild-type	Mesenchymal	35	Standard Radiation, TMZ Chemo	Male	6.3071
TCGA.06.0178	GBM	Primary	Proneural	G-CIMP	88.1	1	Wild-type	Neural	39	TMZ Chemoradiation, TMZ Chemo	Male	6.7973
TCGA.06.0184	GBM	Primary	Mesenchymal	NON G-CIMP	69.9	1	Wild-type	Mesenchymal	63.8	Standard Radiation, TMZ Chemo	Male	6.9714
TCGA.06.0185	GBM	Primary	Classical	NON G-CIMP	73.8	0	Wild-type	Neural	54.5	TMZ Chemoradiation, TMZ Chemo	Male	7.7636
TCGA.06.0187	GBM	Primary	Classical	NON G-CIMP	27.2	1	Wild-type	Classical	69.3	Standard Radiation, TMZ Chemo	Male	7.1207
TCGA.06.0188	GBM	Primary	Proneural	NON G-CIMP	44.6	1	Wild-type	Neural	71.4	Standard Radiation, TMZ Chemo	Male	7.0012
TCGA.06.0189	GBM	Primary	Mesenchymal	NON G-CIMP	15.4	1	Wild-type	Mesenchymal	55.6	Standard Radiation, TMZ Chemo	Male	7.7483
TCGA.06.0190	GBM	Primary	Mesenchymal	NON G-CIMP	10.4	1	Wild-type	Mesenchymal	62.5	Standard Radiation, TMZ Chemo	Male	7.2484
TCGA.06.0192	GBM	Primary	Mesenchymal	NON G-CIMP	39	1	Wild-type	Mesenchymal	58.2	Standard Radiation	Male	7.3182
TCGA.06.0195	GBM	Primary	Proneural	NON G-CIMP	7.4	1	Wild-type	Neural	63.3	Nonstandard Radiation	Male	7.0746
TCGA.06.0197	GBM	Primary	Mesenchymal	NON G-CIMP	5.6	1	Wild-type	Mesenchymal	66	Unspecified Radiation	Female	6.5116
TCGA.06.0201	GBM	Primary	Mesenchymal	NON G-CIMP	0.4	1	Wild-type	Mesenchymal	51.1	Unspecified Radiation	Female	6.9515
TCGA.06.0206	GBM	Primary	Mesenchymal	NON G-CIMP	7.7	1	Wild-type	Mesenchymal	40.9	Unspecified Radiation, Alkylating Chemo	Male	6.7312
TCGA.06.0208	GBM	Primary	Classical	NON G-CIMP	8.4	1	Wild-type	Neural	52.3	Nonstandard Radiation	Female	6.8668
TCGA.06.0210	GBM	Primary	Mesenchymal	NON G-CIMP	7.4	1	Wild-type	Mesenchymal	72.8	Standard Radiation	Female	6.2137
TCGA.06.0211	GBM	Primary	Classical	NON G-CIMP	11.8	1	Wild-type	Classical	48	Standard Radiation, Alkylating Chemo	Male	7.1359
TCGA.06.0213	GBM	Primary	Mesenchymal	NON G-CIMP	0.5	1	Wild-type	Neural	55.1	Unspecified Radiation	Female	6.7834
TCGA.06.0214	GBM	Primary	Classical	NON G-CIMP	15	1	Wild-type	Neural	66.2	Standard Radiation	Male	6.4889
TCGA.06.0216	GBM	Primary	Proneural	NON G-CIMP	24.2	1	Wild-type	Proneural	61.7	Standard Radiation	Female	6.5477
TCGA.06.0219	GBM	Primary	Proneural	NON G-CIMP	0.7	1	Wild-type	Neural	67	Unspecified Radiation	Male	7.1783
TCGA.06.0237	GBM	Primary	Proneural	NON G-CIMP	13.6	1	Wild-type	Neural	75.9	TMZ Chemoradiation, TMZ Chemo	Female	7.1594
TCGA.06.0238	GBM	Primary	Proneural	NON G-CIMP	13.3	1	Wild-type	Proneural	46.6	TMZ Chemoradiation, TMZ Chemo	Male	6.3439
TCGA.06.0241	GBM	Primary	Proneural	NON G-CIMP	48.7	1	Wild-type	Proneural	66	Standard Radiation	Female	6.8603
TCGA.06.0644	GBM	Primary	Mesenchymal	NON G-CIMP	12.6	1	Wild-type	Mesenchymal	71.9	Standard Radiation, TMZ Chemo	Male	6.3282
TCGA.06.0645	GBM	Primary	Mesenchymal	NON G-CIMP	5.8	1	Wild-type	Mesenchymal	56	Unspecified Radiation	Female	6.6423
TCGA.06.0646	GBM	Primary	Proneural	NON G-CIMP	5.8	1	Wild-type	Proneural	61	TMZ Chemoradiation, TMZ Chemo	Male	6.9937
TCGA.06.0648	GBM	Primary	Proneural	NON G-CIMP	9.8	1	Wild-type	Proneural	78	Standard Radiation, TMZ Chemo	Male	6.3288
TCGA.06.0649	GBM	Primary	Mesenchymal	NON G-CIMP	2.1	1	Wild-type	Neural	73.4	Unspecified Radiation	Female	6.1097
TCGA.06.0650	GBM	Primary	Mesenchymal	NON G-CIMP	23.6	1	Wild-type	Mesenchymal	39.9	TMZ Chemoradiation, TMZ Chemo	Female	8.3826
TCGA.06.0686	GBM	Primary	Proneural	NON G-CIMP	14.2	1	Wild-type	Proneural	53.4	Standard Radiation, TMZ Chemo	Male	7.0368
TCGA.06.0743	GBM	Primary	Classical	NON G-CIMP	26.4	1	Wild-type	Classical	69.6	Standard Radiation	Male	6.972
TCGA.06.0744	GBM	Primary	Classical	NON G-CIMP	46.9	1	Wild-type	Classical	67	Standard Radiation, TMZ Chemo	Male	7.7334
TCGA.06.0745	GBM	Primary	Proneural	NON G-CIMP	7.9	1	Wild-type	Proneural	59.9	Standard Radiation	Male	7.3381
TCGA.06.0747	GBM	Primary	Classical	NON G-CIMP	2.7	1	Wild-type	Classical	53.8	Standard Radiation	Male	7.4265
TCGA.06.0749	GBM	Primary	Classical	NON G-CIMP	2.7	1	Wild-type	Neural	50.8	Nonstandard Radiation	Male	7.0857
TCGA.06.0750	GBM	Primary	Mesenchymal	NON G-CIMP	0.9	1	Wild-type	Mesenchymal	43.9	Unspecified Radiation	Male	7.3056
TCGA.06.0875	GBM	Primary	Proneural	NON G-CIMP	43.5	0	Wild-type	Proneural	61.1	Standard Radiation, TMZ Chemo	Female	7.1413
TCGA.06.0876	GBM	Primary	Proneural	NON G-CIMP	46.2	0	Wild-type	Classical	72.2	Standard Radiation, TMZ Chemo	Female	7.0381
TCGA.06.0877	GBM	Primary	Classical	NON G-CIMP	5.7	1	Wild-type	Classical	78.7	Nonstandard Radiation	Male	7.1023
TCGA.06.0878	GBM	Primary	Mesenchymal	NON G-CIMP	7.2	0	Wild-type	Mesenchymal	74.8	TMZ Chemoradiation, TMZ Chemo	Male	6.8239
TCGA.06.0879	GBM	Primary	Classical	NON G-CIMP	40.4	1	Wild-type	Classical	52.4	Standard Radiation, TMZ Chemo	Male	7.0665
TCGA.06.0881	GBM	Primary	Mesenchymal	NON G-CIMP	16.6	1	Wild-type	Mesenchymal	50	Standard Radiation, TMZ Chemo	Male	6.9221
TCGA.06.0882	GBM	Primary	Classical	NON G-CIMP	20.8	1	Wild-type	Neural	30.4	TMZ Chemoradiation, TMZ Chemo	Male	7.5729
TCGA.06.0939	GBM	Primary	Mesenchymal	NON G-CIMP	26.8	1	Wild-type	Neural	79.1	TMZ Chemoradiation, TMZ Chemo	Female	6.0751
TCGA.06.1084	GBM	Primary	Mesenchymal	NON G-CIMP	23.9	1	Wild-type	Mesenchymal	54.5	Standard Radiation, TMZ Chemo	Male	7.0522
TCGA.06.1087	GBM	Primary	Proneural	NON G-CIMP	4	1	Wild-type	Proneural	75.7	TMZ Chemoradiation, TMZ Chemo	Male	6.1516
TCGA.06.1800	GBM	Primary	Mesenchymal	NON G-CIMP	26.8	1	Wild-type	Mesenchymal	61.1	Standard Radiation, TMZ Chemo	Male	6.6924
TCGA.06.1801	GBM	Primary	Proneural	NON G-CIMP	11.8	1	Wild-type	Proneural	56.2	Standard Radiation, TMZ Chemo	Female	7.6887
TCGA.06.1804	GBM	Primary	Classical	NON G-CIMP	13.6	1	Wild-type	Classical	81.6	Unspecified Therapy	Female	7.9206
TCGA.06.2557	GBM	Primary	Classical	NON G-CIMP	1.1	1	Wild-type	Mesenchymal	76.6	Unspecified Radiation	Male	6.011
TCGA.06.2558	GBM	Primary	Proneural	NON G-CIMP	12.5	1	Wild-type	Proneural	75.3	Standard Radiation	Female	7.2849
TCGA.06.2559	GBM	Primary	Proneural	NON G-CIMP	4.9	1	Wild-type	Proneural	83.7	TMZ Chemoradiation, TMZ Chemo	Male	6.84
TCGA.06.2561	GBM	Primary	Classical	NON G-CIMP	17.6	1	Wild-type	Mesenchymal	53.4	TMZ Chemoradiation, TMZ Chemo	Female	6.2295
TCGA.06.2562	GBM	Primary	Mesenchymal	NON G-CIMP	12.6	1	Wild-type	Mesenchymal	81.5	Nonstandard Radiation, TMZ Chemo	Male	7.1591
TCGA.06.2563	GBM	Primary	Classical	NON G-CIMP	30.6	0	Wild-type	Classical	72.9	TMZ Chemoradiation, TMZ Chemo	Female	7.0399
TCGA.06.2564	GBM	Primary	Classical	NON G-CIMP	6	0	Wild-type	Classical	50.5	Nonstandard Radiation, TMZ Chemo	Male	7.0849
TCGA.06.2565	GBM	Primary	Classical	NON G-CIMP	16.6	1	Wild-type	Classical	59	TMZ Chemoradiation, TMZ Chemo	Male	7.972
TCGA.06.2566	GBM	Primary	Classical	NON G-CIMP	6	1	Wild-type	Neural	23.1	TMZ Chemoradiation, TMZ Chemo	Female	6.9926
TCGA.06.2567	GBM	Primary	Classical	NON G-CIMP	4.4	1	Wild-type	Neural	65	Nonstandard Radiation, TMZ Chemo	Male	6.7672
TCGA.06.2569	GBM	Primary	Mesenchymal	NON G-CIMP	0.4	0	Wild-type	Mesenchymal	24.4	Unspecified Radiation	Female	5.5818
TCGA.06.5408	GBM	Primary	Classical	NON G-CIMP	11.7	1	Wild-type	Classical	54.9	Standard Radiation, TMZ Chemo	Female	7.0696
TCGA.06.5410	GBM	Primary	Mesenchymal	NON G-CIMP	3.5	1	Wild-type	Mesenchymal	72.3	Unspecified Radiation	Female	6.3295
TCGA.06.5411	GBM	Primary	Proneural	NON G-CIMP	8.3	1	Wild-type	Neural	51.6	Standard Radiation, TMZ Chemo	Male	7.0556
TCGA.06.5412	GBM	Primary	Mesenchymal	NON G-CIMP	4.5	1	Wild-type	Mesenchymal	78.8	Standard Radiation, TMZ Chemo	Female	7.2147
TCGA.06.5413	GBM	Primary	Mesenchymal	NON G-CIMP	8.8	0	Wild-type	Neural	67	Standard Radiation, TMZ Chemo	Male	7.4734
TCGA.06.5414	GBM	Primary	Classical	NON G-CIMP	9	0	Wild-type	Classical	61.7	TMZ Chemoradiation, TMZ Chemo	Male	7.4085
TCGA.06.5415	GBM	Primary	Classical	NON G-CIMP	8.6	0	Wild-type	Classical	60.8	TMZ Chemoradiation, TMZ Chemo	Male	7.6638
TCGA.06.5418	GBM	Primary	Mesenchymal	NON G-CIMP	2.7	1	Wild-type	Mesenchymal	75.5	Unspecified Radiation	Female	7.0746
TCGA.06.5856	GBM	Primary	Classical	NON G-CIMP	3.8	1	Wild-type	Classical	58.1	Unspecified Radiation	Male	7.0928
TCGA.06.5858	GBM	Primary	Classical	NON G-CIMP	6.2	0	Wild-type	Mesenchymal	45.6	TMZ Chemoradiation, TMZ Chemo	Female	6.6704
TCGA.06.5859	GBM	Primary	Classical	NON G-CIMP	4.6	0	Wild-type	Neural	63.5	TMZ Chemoradiation, TMZ Chemo	Male	6.7626
TCGA.06.6390	GBM	Primary	Classical	NON G-CIMP	5.4	1	Wild-type	Classical	58.4	TMZ Chemoradiation, TMZ Chemo	Male	6.8615
TCGA.06.6391	GBM	Primary	Proneural	NON G-CIMP	1.5	1	Wild-type	Proneural	44.4	Unspecified Radiation	Female	7.1759
TCGA.08.0244	GBM	Primary	Classical	NON G-CIMP	22.7	1	Wild-type	Classical	62.1	TMZ Chemoradiation, TMZ Chemo	Male	7.7564
TCGA.08.0245	GBM	Primary	Proneural	NON G-CIMP	37.8	1	Wild-type	Proneural	31.8	Standard Radiation, TMZ Chemo	Female	7.3315
TCGA.08.0246	GBM	Primary	Classical	NON G-CIMP	4.2	1	Wild-type	Classical	57.4	TMZ Chemoradiation, TMZ Chemo	Female	6.4822
TCGA.08.0345	GBM	Primary	Proneural	NON G-CIMP	1.7	1	Wild-type	Proneural	71.1	Nonstandard Radiation	Female	6.5371
TCGA.08.0347	GBM	Primary	Proneural	NON G-CIMP	25.7	1	Wild-type	Proneural	50.3	Standard Radiation, Alkylating Chemo	Male	7.1505
TCGA.08.0348	GBM	Primary	Proneural	NON G-CIMP	12.2	1	Wild-type	Proneural	64	TMZ Chemoradiation, TMZ Chemo	Male	6.7325
TCGA.08.0349	GBM	Primary	Classical	NON G-CIMP	9.8	1	Wild-type	Neural	46.4	TMZ Chemoradiation, TMZ Chemo	Male	7.8635
TCGA.08.0350	GBM	Primary	Proneural	G-CIMP	29.2	1	Wild-type	Proneural	32.6	Standard Radiation, TMZ Chemo	Male	7.176
TCGA.08.0351	GBM	Primary	Proneural	G-CIMP	65.3	1	Wild-type	Proneural	40.6	Standard Radiation, TMZ Chemo	Male	6.9268
TCGA.08.0352	GBM	Primary	Mesenchymal	NON G-CIMP	1.3	1	Wild-type	Mesenchymal	79.7	Unspecified Radiation	Male	6.7774
TCGA.08.0353	GBM	Primary	Proneural	NON G-CIMP	8.4	1	Wild-type	Proneural	58.4	TMZ Chemoradiation, TMZ Chemo	Male	7.3107
TCGA.08.0354	GBM	Primary	Classical	NON G-CIMP	17.9	1	Wild-type	Classical	52.6	Standard Radiation, TMZ Chemo	Female	7.1722
TCGA.08.0355	GBM	Primary	Classical	NON G-CIMP	24.6	1	Wild-type	Classical	30.4	TMZ Chemoradiation, TMZ Chemo	Female	6.6386
TCGA.08.0356	GBM	Primary	Classical	NON G-CIMP	31.1	1	Wild-type	Classical	60	TMZ Chemoradiation, TMZ Chemo	Female	7.624
TCGA.08.0357	GBM	Primary	Classical	NON G-CIMP	37.6	1	Wild-type	Classical	49.7	TMZ Chemoradiation, TMZ Chemo	Male	7.3195
TCGA.08.0358	GBM	Primary	Classical	NON G-CIMP	22.3	1	Wild-type	Classical	50.3	TMZ Chemoradiation, TMZ Chemo	Male	6.7705
TCGA.08.0359	GBM	Primary	Proneural	NON G-CIMP	3.4	1	Wild-type	Proneural	59.5	Nonstandard Radiation	Female	6.8897
TCGA.08.0360	GBM	Primary	Mesenchymal	NON G-CIMP	15.4	1	Wild-type	Mesenchymal	76.4	Standard Radiation	Male	6.0193
TCGA.08.0373	GBM	Primary	Mesenchymal	NON G-CIMP	4.4	1	Wild-type	Mesenchymal	69.2	Unspecified Therapy	Male	6.8655
TCGA.08.0375	GBM	Primary	Classical	NON G-CIMP	12.2	1	Wild-type	Classical	51.9	Standard Radiation	Female	6.5379
TCGA.08.0380	GBM	Primary	Classical	NON G-CIMP	14.9	1	Wild-type	Neural	74.7	Standard Radiation, TMZ Chemo	Female	6.4271
TCGA.08.0385	GBM	Primary	Proneural	G-CIMP	2.7	1	Wild-type	Proneural	71.8	Unspecified Therapy	Male	7.3807
TCGA.08.0386	GBM	Primary	Classical	NON G-CIMP	18	1	Wild-type	Neural	74.1	TMZ Chemoradiation, TMZ Chemo	Male	7.1675
TCGA.08.0389	GBM	Primary	Classical	NON G-CIMP	15.3	1	Wild-type	Neural	59.2	Nonstandard Radiation, TMZ Chemo	Male	7.4627
TCGA.08.0390	GBM	Primary	Mesenchymal	NON G-CIMP	14	1	Wild-type	Mesenchymal	69.3	TMZ Chemoradiation, TMZ Chemo	Male	6.335
TCGA.12.0616	GBM	Primary	Proneural	NON G-CIMP	14.7	1	Wild-type	Proneural	36.8	TMZ Chemoradiation, TMZ Chemo	Female	6.6498
TCGA.12.0618	GBM	Primary	Proneural	NON G-CIMP	13	1	Wild-type	Proneural	49.5	TMZ Chemoradiation, TMZ Chemo	Male	6.216
TCGA.12.0619	GBM	Primary	Mesenchymal	NON G-CIMP	34.9	1	Wild-type	Mesenchymal	60	TMZ Chemoradiation, TMZ Chemo	Male	6.6654
TCGA.12.0620	GBM	Primary	Mesenchymal	NON G-CIMP	10.4	1	Wild-type	Mesenchymal	57.7	TMZ Chemoradiation, TMZ Chemo	Male	6.0176
TCGA.12.0656	GBM	Primary	Classical	NON G-CIMP	94.8	1	Wild-type	Classical	48.9	Standard Radiation, TMZ Chemo	Female	7.2451
TCGA.12.0657	GBM	Primary	Classical	NON G-CIMP	0.1	1	Wild-type	Classical	69.6	Unspecified Radiation	Male	7.5088
TCGA.12.0670	GBM	Primary	Classical	NON G-CIMP	26	1	Wild-type	Neural	60.8	Standard Radiation, TMZ Chemo	Male	7.3712
TCGA.12.0688	GBM	Primary	Classical	NON G-CIMP	26.7	1	Wild-type	Classical	74.2	Standard Radiation, TMZ Chemo	Male	7.5756
TCGA.12.0692	GBM	Primary	Mesenchymal	NON G-CIMP	3.6	1	Wild-type	Classical	75.3	TMZ Chemo	Female	6.3569
TCGA.12.0707	GBM	Primary	Classical	NON G-CIMP	28.4	1	Wild-type	Neural	55.1	Unspecified Therapy	Male	7.4836
TCGA.12.0773	GBM	Primary	Mesenchymal	NON G-CIMP	43.2	1	Wild-type	Neural	24.2	Standard Radiation, TMZ Chemo	Male	6.1938
TCGA.12.0775	GBM	Primary	Mesenchymal	NON G-CIMP	7.6	1	Wild-type	Mesenchymal	75.5	TMZ Chemoradiation, TMZ Chemo	Female	7.0147
TCGA.12.0778	GBM	Primary	Classical	NON G-CIMP	14.9	1	Wild-type	Mesenchymal	53.3	TMZ Chemoradiation, TMZ Chemo	Male	7.688
TCGA.12.0820	GBM	Primary	Classical	NON G-CIMP	18.5	1	Wild-type	Classical	40.7	Standard Radiation, TMZ Chemo	Male	7.5242
TCGA.12.0821	GBM	Primary	Proneural	NON G-CIMP	10.6	1	Wild-type	Neural	62.8	Standard Radiation, Alkylating Chemo	Male	6.7416
TCGA.12.0822	GBM	Primary	Mesenchymal	NON G-CIMP	23.5	1	Wild-type	Neural	46	Standard Radiation, TMZ Chemo	Male	6.5999
TCGA.12.0826	GBM	Primary	Classical	NON G-CIMP	27.8	1	Wild-type	Neural	38	Unspecified Therapy	Female	7.3395
TCGA.12.0828	GBM	Primary	Classical	NON G-CIMP	8.9	1	Wild-type	Neural	57.2	Standard Radiation, TMZ Chemo	Male	7.1924
TCGA.12.0829	GBM	Primary	Mesenchymal	NON G-CIMP	20.6	1	Wild-type	Mesenchymal	75.2	TMZ Chemoradiation, TMZ Chemo	Male	6.5094
TCGA.12.1088	GBM	Primary	Mesenchymal	NON G-CIMP	127.6	1	Wild-type	Mesenchymal	53.9	Standard Radiation, Alkylating Chemo	Female	7.1341
TCGA.12.1089	GBM	Primary	Classical	NON G-CIMP	5.8	1	Wild-type	Neural	64.1	Standard Radiation, Alkylating Chemo	Male	6.2037
TCGA.12.1092	GBM	Primary	Mesenchymal	NON G-CIMP	21.7	1	Wild-type	Mesenchymal	58.6	TMZ Chemoradiation, TMZ Chemo	Male	7.1398
TCGA.12.1093	GBM	Primary	Mesenchymal	NON G-CIMP	16	1	Wild-type	Mesenchymal	66.5	TMZ Chemoradiation, TMZ Chemo	Female	6.2626
TCGA.12.1597	GBM	Primary	Proneural	NON G-CIMP	22.2	1	Wild-type	Proneural	62.6	Standard Radiation, TMZ Chemo	Female	6.7759
TCGA.12.1598	GBM	Primary	Proneural	NON G-CIMP	15.7	1	Wild-type	Neural	75.9	TMZ Chemoradiation, TMZ Chemo	Female	7.0332
TCGA.12.1599	GBM	Primary	Classical	NON G-CIMP	25.7	1	Wild-type	Neural	47.7	TMZ Chemoradiation, TMZ Chemo	Female	6.896
TCGA.12.1600	GBM	Primary	Classical	NON G-CIMP	14.7	1	Wild-type	Classical	86	TMZ Chemoradiation, TMZ Chemo	Male	7.6499
TCGA.12.1602	GBM	Primary	Proneural	NON G-CIMP	6.8	1	Wild-type	Proneural	58.8	TMZ Chemoradiation, TMZ Chemo	Male	6.6362
TCGA.12.3644	GBM	Primary	Proneural	NON G-CIMP	59.8	1	Wild-type	Neural	47.8	TMZ Chemoradiation, TMZ Chemo	Female	6.8609
TCGA.12.3646	GBM	Primary	Proneural	NON G-CIMP	44	1	Wild-type	Proneural	59.8	TMZ Chemoradiation, TMZ Chemo	Female	7.6735
TCGA.12.3648	GBM	Primary	Classical	NON G-CIMP	26.9	1	Wild-type	Classical	61.5	TMZ Chemoradiation, TMZ Chemo	Female	8.1294
TCGA.12.3649	GBM	Primary	Classical	NON G-CIMP	15.2	1	Wild-type	Neural	76.2	TMZ Chemo	Male	6.9149
TCGA.12.3650	GBM	Primary	Proneural	NON G-CIMP	10.9	1	Wild-type	Proneural	46.9	TMZ Chemoradiation, TMZ Chemo	Male	8.3569
TCGA.12.3651	GBM	Primary	Proneural	NON G-CIMP	12.7	1	Wild-type	Neural	77.4	TMZ Chemoradiation, TMZ Chemo	Male	7.0337
TCGA.12.3652	GBM	Primary	Classical	NON G-CIMP	34.9	1	Wild-type	Classical	60	TMZ Chemoradiation, TMZ Chemo	Male	7.4432
TCGA.12.3653	GBM	Primary	Classical	NON G-CIMP	14.5	1	Wild-type	Classical	34.3	TMZ Chemoradiation, TMZ Chemo	Female	6.7536
TCGA.12.5295	GBM	Primary	Classical	NON G-CIMP	14.9	1	Wild-type	Neural	60.7	TMZ Chemoradiation, TMZ Chemo	Female	7.4347
TCGA.12.5299	GBM	Primary	Classical	NON G-CIMP	3.2	1	Wild-type	Classical	56	TMZ Chemoradiation, TMZ Chemo	Female	6.9784
TCGA.12.5301	GBM	Primary	Proneural	NON G-CIMP	2	1	Wild-type	Neural	59.6	TMZ Chemoradiation, TMZ Chemo	Male	6.543
TCGA.14.0781	GBM	Primary	Mesenchymal	NON G-CIMP	1	1	Wild-type	Mesenchymal	49	Unspecified Radiation	Male	7.3522
TCGA.14.0786	GBM	Primary	Classical	NON G-CIMP	23.1	1	Wild-type	Classical	50.9	Standard Radiation, TMZ Chemo	Female	7.0624
TCGA.14.0787	GBM	Primary	Classical	NON G-CIMP	2.2	1	Wild-type	Classical	69.3	Unspecified Radiation	Male	7.3189
TCGA.14.0789	GBM	Primary	Mesenchymal	NON G-CIMP	11.2	1	Wild-type	Mesenchymal	54.9	TMZ Chemoradiation, TMZ Chemo	Male	6.6697
TCGA.14.0790	GBM	Primary	Classical	NON G-CIMP	13.8	1	Wild-type	Classical	64.8	TMZ Chemoradiation, TMZ Chemo	Female	7.339
TCGA.14.0812	GBM	Primary	Mesenchymal	NON G-CIMP	3.2	1	Wild-type	Neural	65.9	Alkylating Chemo	Male	7.1017
TCGA.14.0813	GBM	Primary	Proneural	NON G-CIMP	1.4	1	Wild-type	Proneural	78.2	Unspecified Radiation	Male	6.0426
TCGA.14.0817	GBM	Primary	Mesenchymal	NON G-CIMP	5.4	1	Wild-type	Neural	69.6	Unspecified Radiation	Female	7.1014
TCGA.14.0865	GBM	Primary	Proneural	NON G-CIMP	16.5	1	Wild-type	Proneural	67.9	TMZ Chemoradiation, TMZ Chemo	Male	7.058
TCGA.14.0867	GBM	Primary	Mesenchymal	NON G-CIMP	2	1	Wild-type	Mesenchymal	67.9	Unspecified Radiation	Male	6.6078
TCGA.14.0871	GBM	Primary	Proneural	NON G-CIMP	28.9	1	Wild-type	Mesenchymal	75	Standard Radiation	Female	5.2802
TCGA.14.1034	GBM	Primary	Classical	NON G-CIMP	15.9	1	Wild-type	Mesenchymal	60.3	Standard Radiation, Alkylating Chemo	Female	7.0071
TCGA.14.1037	GBM	Primary	Mesenchymal	NON G-CIMP	19.3	1	Wild-type	Mesenchymal	66.9	Standard Radiation, TMZ Chemo	Female	6.3847
TCGA.14.1396	GBM	Primary	Mesenchymal	NON G-CIMP	1.1	1	Wild-type	Mesenchymal	78.7	Unspecified Radiation	Female	5.6592
TCGA.14.1451	GBM	Primary	Proneural	NON G-CIMP	23.1	1	Wild-type	Proneural	39.4	TMZ Chemoradiation, TMZ Chemo	Male	7.0587
TCGA.14.1453	GBM	Primary	Classical	NON G-CIMP	1.1	1	Wild-type	Classical	69.3	Unspecified Radiation	Male	7.2468
TCGA.14.1455	GBM	Primary	Proneural	NON G-CIMP	0.9	1	Wild-type	Proneural	61.8	Alkylating Chemo	Male	7.1013
TCGA.14.1794	GBM	Primary	Proneural	NON G-CIMP	1	1	Wild-type	Proneural	59.2	Nonstandard Radiation	Male	7.5399
TCGA.14.1795	GBM	Primary	Mesenchymal	NON G-CIMP	2	1	Wild-type	Proneural	66.7	Alkylating Chemo	Male	7.4478
TCGA.14.1823	GBM	Primary	Mesenchymal	NON G-CIMP	17.9	1	Wild-type	Mesenchymal	58.5	TMZ Chemoradiation, TMZ Chemo	Female	6.2088
TCGA.14.1825	GBM	Primary	Proneural	NON G-CIMP	7.6	1	Wild-type	Proneural	70.3	Standard Radiation	Male	7.1817
TCGA.14.1827	GBM	Primary	Classical	NON G-CIMP	5.9	1	Wild-type	Neural	51.5	Alkylating Chemo	Male	7.1572
TCGA.14.1829	GBM	Primary	Mesenchymal	NON G-CIMP	7.2	0	Wild-type	Neural	57.3	TMZ Chemoradiation, TMZ Chemo	Male	7.3962
TCGA.14.2554	GBM	Primary	Classical	NON G-CIMP	17.5	1	Wild-type	Neural	52.3	Nonstandard Radiation	Female	7.4575
TCGA.14.3476	GBM	Primary	Proneural	NON G-CIMP	0.4	1	Wild-type	Neural	74.4	Unspecified Radiation		6.5151
TCGA.14.3477	GBM	Primary	Proneural	NON G-CIMP	3.8	0	Wild-type	Proneural	38.5	TMZ Chemoradiation, TMZ Chemo	Female	7.3205
TCGA.15.0742	GBM	Primary	Classical	NON G-CIMP	13.8	1	Wild-type	Classical	65.8	Nonstandard Radiation, TMZ Chemo	Male	6.938
TCGA.15.1446	GBM	Primary	Classical	NON G-CIMP	19.1	0	Wild-type	Classical	55.7	TMZ Chemoradiation, TMZ Chemo	Male	6.288
TCGA.16.0846	GBM	Primary	Proneural	NON G-CIMP	3.9	1	Wild-type	Proneural	85.2	Unspecified Radiation	Male	6.3918
TCGA.16.0861	GBM	Primary	Classical	NON G-CIMP	4.3	0	Wild-type	Classical	65.1	Standard Radiation	Male	6.8961
TCGA.16.1045	GBM	Primary	Mesenchymal	NON G-CIMP	29	1	Wild-type	Mesenchymal	49.8	Standard Radiation	Female	6.8525
TCGA.19.0957	GBM	Primary	Proneural	NON G-CIMP	21.9	1	Wild-type	Proneural	48.5	TMZ Chemoradiation, TMZ Chemo	Female	6.7037
TCGA.19.1385	GBM	Primary	Mesenchymal	NON G-CIMP	10.8	1	Wild-type	Mesenchymal	69.7	TMZ Chemoradiation, TMZ Chemo	Male	6.1712
TCGA.19.1386	GBM	Primary	Classical	NON G-CIMP	9.1	1	Wild-type	Classical	51.1	TMZ Chemoradiation, TMZ Chemo	Male	6.9351
TCGA.19.1387	GBM	Primary	Proneural	NON G-CIMP	6	0	Wild-type	Proneural	81.8	TMZ Chemoradiation, TMZ Chemo	Male	7.0248
TCGA.19.1388	GBM	Primary	Classical	NON G-CIMP	12.9	1	Wild-type	Mesenchymal	58.5	TMZ Chemoradiation, TMZ Chemo	Male	6.7484
TCGA.19.1389	GBM	Primary	Mesenchymal	NON G-CIMP	4.6	1	Wild-type	Mesenchymal	51.1	TMZ Chemoradiation, TMZ Chemo	Male	6.5894
TCGA.19.1390	GBM	Primary	Proneural	NON G-CIMP	25.4	1	Wild-type	Proneural	63.1	Unspecified Radiation	Female	6.722
TCGA.19.1786	GBM	Primary	Classical	NON G-CIMP	7.2	0	Wild-type	Classical	64.5	Standard Radiation	Female	7.1956
TCGA.19.1789	GBM	Primary	Classical	NON G-CIMP	3.2	1	Wild-type	Classical	69.2	Standard Radiation, TMZ Chemo	Female	7.9586
TCGA.19.1790	GBM	Primary	Mesenchymal	NON G-CIMP	5.1	1	Wild-type	Mesenchymal	56.5	TMZ Chemoradiation, TMZ Chemo	Male	6.0142
TCGA.19.1791	GBM	Primary	Classical	NON G-CIMP	0.1	0	Wild-type	Neural	82.3	Unspecified Radiation	Female	6.619
TCGA.19.2619	GBM	Primary	Classical	NON G-CIMP	9.7	0	Wild-type	Classical	55.2	TMZ Chemoradiation, TMZ Chemo	Female	7.3005
TCGA.19.2620	GBM	Primary	Classical	NON G-CIMP	4.9	1	Wild-type	Neural	70.3	TMZ Chemoradiation, TMZ Chemo	Male	7.0926
TCGA.19.2621	GBM	Primary	Classical	NON G-CIMP	1.1	1	Wild-type	Classical	83.3	Unspecified Radiation	Male	6.848
TCGA.19.2623	GBM	Primary	Mesenchymal	NON G-CIMP	7.5	0	Wild-type	Mesenchymal	65.3	TMZ Chemoradiation, TMZ Chemo	Male	6.9702
TCGA.19.2624	GBM	Primary	Proneural	NON G-CIMP	0.2	1	Wild-type	Proneural	51.7	Unspecified Radiation	Male	7.4721
TCGA.19.2625	GBM	Primary	Classical	NON G-CIMP	4.1	1	Wild-type	Classical	76.5	Unspecified Radiation	Female	6.9426
TCGA.19.2631	GBM	Primary	Classical	NON G-CIMP	7	1	Wild-type	Classical	74.5	Standard Radiation	Female	7.3026
TCGA.19.4068	GBM	Primary	Classical	NON G-CIMP	4.5	0	Wild-type	Classical	68.3	TMZ Chemoradiation, TMZ Chemo	Female	7.5595
TCGA.19.5947	GBM	Primary	Mesenchymal	NON G-CIMP	6.6	1	Wild-type	Mesenchymal	47.1	Nonstandard Radiation	Female	5.7062
TCGA.19.5950	GBM	Primary	Classical	NON G-CIMP	17.2	1	Wild-type	Classical	52.7	TMZ Chemoradiation, TMZ Chemo	Female	7.0578
TCGA.19.5951	GBM	Primary	Classical	NON G-CIMP	8	1	Wild-type	Classical	76.7	TMZ Chemoradiation, TMZ Chemo	Female	7.9198
TCGA.19.5952	GBM	Primary	Classical	NON G-CIMP	18.9	1	Wild-type	Classical	62.5	Nonstandard Radiation	Male	7.1107
TCGA.19.5954	GBM	Primary	Classical	NON G-CIMP	12.1	1	Wild-type	Classical	72.2	TMZ Chemoradiation, TMZ Chemo	Female	7.2988
TCGA.19.5955	GBM	Primary	Mesenchymal	NON G-CIMP	1.8	1	Wild-type	Mesenchymal	83.6	Unspecified Radiation	Male	6.4489
TCGA.19.5958	GBM	Primary	Classical	NON G-CIMP	14.1	1	Wild-type	Classical	56	TMZ Chemoradiation, TMZ Chemo	Male	7.1929
TCGA.19.5959	GBM	Primary	Classical	NON G-CIMP	16.8	1	Wild-type	Classical	77.9	TMZ Chemoradiation, TMZ Chemo	Female	7.2221
TCGA.19.5960	GBM	Primary	Classical	NON G-CIMP	15	1	Wild-type	Proneural	56.5	TMZ Chemoradiation, TMZ Chemo	Male	6.4883
TCGA.26.1439	GBM	Primary	Classical	NON G-CIMP	13.9	1	Wild-type	Classical	63.8	TMZ Chemoradiation, TMZ Chemo	Male	6.8709
TCGA.26.1799	GBM	Primary	Classical	NON G-CIMP	9.4	1	Wild-type	Neural	68.9	Standard Radiation, TMZ Chemo	Male	7.943
TCGA.26.5132	GBM	Primary	Classical	NON G-CIMP	9.4	0	Wild-type	Classical	74.5	TMZ Chemoradiation, TMZ Chemo	Male	7.5547
TCGA.26.5133	GBM	Primary	Proneural	G-CIMP	14.9	0	Wild-type	Proneural	59	TMZ Chemoradiation, TMZ Chemo	Male	6.6864
TCGA.26.5134	GBM	Primary	Proneural	NON G-CIMP	5.5	0	Wild-type	Proneural	74.2	Standard Radiation	Male	6.7459
TCGA.26.5135	GBM	Primary	Proneural	NON G-CIMP	8.9	1	Wild-type	Proneural	72.5	Unspecified Radiation	Female	8.1824
TCGA.26.5136	GBM	Primary	Mesenchymal	NON G-CIMP	19	1	Wild-type	Mesenchymal	78	Unspecified Radiation	Female	5.8208
TCGA.26.5139	GBM	Primary	Mesenchymal	NON G-CIMP	1.6	0	Wild-type	Mesenchymal	65.1	Unspecified Radiation	Female	5.5608
TCGA.27.1830	GBM	Primary	Mesenchymal	NON G-CIMP	5.1	1	Wild-type	Proneural	57.9	Standard Radiation, TMZ Chemo	Male	7.0003
TCGA.27.1831	GBM	Primary	Classical	NON G-CIMP	16.6	1	Wild-type	Neural	66.9	TMZ Chemoradiation, TMZ Chemo	Male	7.2575
TCGA.27.1832	GBM	Primary	Mesenchymal	NON G-CIMP	9.9	1	Wild-type	Mesenchymal	59.4	Nonstandard Radiation, TMZ Chemo	Female	6.1346
TCGA.27.1833	GBM	Primary	Classical	NON G-CIMP	24.2	1	Wild-type	Classical	67.3	Standard Radiation, TMZ Chemo	Female	7.4199
TCGA.27.1834	GBM	Primary	Proneural	NON G-CIMP	40.5	1	Wild-type	Neural	56.3	TMZ Chemoradiation, TMZ Chemo	Male	6.59
TCGA.27.1835	GBM	Primary	Classical	NON G-CIMP	21.3	1	Wild-type	Classical	53.2	TMZ Chemoradiation, TMZ Chemo	Female	7.9417
TCGA.27.1836	GBM	Primary	Proneural	NON G-CIMP	30.1	1	Wild-type	Proneural	33	TMZ Chemoradiation, TMZ Chemo	Female	7.2031
TCGA.27.1837	GBM	Primary	Classical	NON G-CIMP	14	1	Wild-type	Classical	36.6	Standard Radiation, TMZ Chemo	Male	7.0265
TCGA.27.1838	GBM	Primary	Classical	NON G-CIMP	11.5	1	Wild-type	Mesenchymal	59.4	Standard Radiation, TMZ Chemo	Female	6.796
TCGA.27.2518	GBM	Primary	Classical	NON G-CIMP	24.8	1	Wild-type	Neural	52.4	TMZ Chemoradiation, TMZ Chemo	Male	7.2618
TCGA.27.2519	GBM	Primary	Mesenchymal	NON G-CIMP	18.1	1	Wild-type	Mesenchymal	48.5	TMZ Chemoradiation, TMZ Chemo	Male	7.0433
TCGA.27.2523	GBM	Primary	Classical	NON G-CIMP	16.1	1	Wild-type	Classical	63.1	Standard Radiation, TMZ Chemo	Male	7.4624
TCGA.27.2524	GBM	Primary	Mesenchymal	NON G-CIMP	7.6	1	Wild-type	Mesenchymal	56.3	Standard Radiation, TMZ Chemo	Male	6.7545
TCGA.27.2526	GBM	Primary	Classical	NON G-CIMP	2.9	1	Wild-type	Neural	79.3	Unspecified Radiation	Female	7.091
TCGA.27.2527	GBM	Primary	Mesenchymal	NON G-CIMP	14.4	1	Wild-type	Mesenchymal	81.1	Nonstandard Radiation	Male	7.0142
TCGA.27.2528	GBM	Primary	Classical	NON G-CIMP	15.8	1	Wild-type	Classical	62.6	TMZ Chemoradiation, TMZ Chemo	Male	7.2568
TCGA.28.1745	GBM	Primary	Mesenchymal	NON G-CIMP	11.3	0	Wild-type	Mesenchymal	76.2	TMZ Chemoradiation, TMZ Chemo		6.9214
TCGA.28.1746	GBM	Primary	Proneural	NON G-CIMP	0.2	0	Wild-type	Proneural	77.5	Unspecified Radiation	Female	6.9319
TCGA.28.1747	GBM	Primary	Classical	NON G-CIMP	2.5	1	Wild-type	Classical	44.6	Nonstandard Radiation, TMZ Chemo	Male	6.677
TCGA.28.1749	GBM	Primary	Classical	NON G-CIMP	9.2	0	Wild-type	Classical	73.3	TMZ Chemoradiation, TMZ Chemo	Male	7.5464
TCGA.28.1750	GBM	Primary	Mesenchymal	NON G-CIMP	8.3	0	Wild-type	Mesenchymal	40.6	TMZ Chemoradiation, TMZ Chemo	Female	6.2457
TCGA.28.1751	GBM	Primary	Mesenchymal	NON G-CIMP	7.6	0	Wild-type	Mesenchymal	61	TMZ Chemoradiation, TMZ Chemo	Female	7.0644
TCGA.28.1752	GBM	Primary	Classical	NON G-CIMP	8.5	0	Wild-type	Neural	42.6	TMZ Chemoradiation, TMZ Chemo	Female	7.0153
TCGA.28.1753	GBM	Primary	Mesenchymal	NON G-CIMP	1.2	0	Wild-type	Mesenchymal	53	Nonstandard Radiation	Male	7.0524
TCGA.28.1755	GBM	Primary	Classical	NON G-CIMP	1.6	1	Wild-type	Classical	52.7	TMZ Chemoradiation, TMZ Chemo	Female	6.3376
TCGA.28.1757	GBM	Primary	Classical	NON G-CIMP	0.1	0	Wild-type	Classical	71.7	Unspecified Therapy	Male	6.9809
TCGA.28.1760	GBM	Primary	Mesenchymal	NON G-CIMP	4.7	0	Wild-type	Classical	48.6	Standard Radiation, TMZ Chemo	Male	6.5619
TCGA.28.2502	GBM	Primary	Mesenchymal	NON G-CIMP	0.7	0	Wild-type	Mesenchymal	65.2	Nonstandard Radiation	Male	6.925
TCGA.28.2506	GBM	Primary	Classical	NON G-CIMP	6.7	0	Wild-type	Neural	63.8	TMZ Chemoradiation, TMZ Chemo	Female	7.2916
TCGA.28.2509	GBM	Primary	Mesenchymal	NON G-CIMP	4.8	0	Wild-type	Mesenchymal	77.3	Standard Radiation, TMZ Chemo	Female	7.1088
TCGA.28.2513	GBM	Primary	Mesenchymal	NON G-CIMP	7.3	0	Wild-type	Mesenchymal	69.6	TMZ Chemoradiation, TMZ Chemo	Female	7.0625
TCGA.28.2514	GBM	Primary	Classical	NON G-CIMP	5.3	0	Wild-type	Classical	45.8	Standard Radiation, TMZ Chemo	Male	7.2154
TCGA.28.5204	GBM	Primary	Proneural	NON G-CIMP	14.9	1	Wild-type	Neural	72.5	TMZ Chemoradiation, TMZ Chemo	Male	6.6591
TCGA.28.5207	GBM	Primary	Mesenchymal	NON G-CIMP	11.3	1	Wild-type	Mesenchymal	71.1	Nonstandard Radiation, TMZ Chemo	Male	5.0694
TCGA.28.5208	GBM	Primary	Mesenchymal	NON G-CIMP	17.9	1	Wild-type	Mesenchymal	52.2	TMZ Chemoradiation, TMZ Chemo	Male	5.6004
TCGA.28.5209	GBM	Primary	Mesenchymal	NON G-CIMP	2.5	0	Wild-type	Mesenchymal	66.7	Nonstandard Radiation, TMZ Chemo	Female	4.7792
TCGA.28.5213	GBM	Primary	Mesenchymal	NON G-CIMP	31.3	0	Wild-type	Mesenchymal	72.5	Standard Radiation, TMZ Chemo	Male	4.8083
TCGA.28.5214	GBM	Primary	Mesenchymal	NON G-CIMP	23.4	1	Wild-type	Mesenchymal	53.4	Nonstandard Radiation, TMZ Chemo	Male	7.0943
TCGA.28.5215	GBM	Primary	Mesenchymal	NON G-CIMP	11	1	Wild-type	Mesenchymal	62.1	Nonstandard Radiation, TMZ Chemo	Female	5.0127
TCGA.28.5216	GBM	Primary	Mesenchymal	NON G-CIMP	13.6	0	Wild-type	Mesenchymal	52.7	TMZ Chemoradiation, TMZ Chemo	Male	4.8103
TCGA.28.5218	GBM	Primary	Mesenchymal	NON G-CIMP	5.2	1	Wild-type	Mesenchymal	63.2	Standard Radiation, TMZ Chemo	Male	5.3359
TCGA.28.5219	GBM	Primary	Classical	NON G-CIMP	22.7	0	Wild-type	Classical	47.2	Nonstandard Radiation, TMZ Chemo	Female	7.496
TCGA.28.5220	GBM	Primary	Classical	NON G-CIMP	10.5	0	Wild-type	Classical	67.4	Standard Radiation, TMZ Chemo	Male	7.6775
TCGA.28.6450	GBM	Primary	Classical	NON G-CIMP	5.4	1	Wild-type	Classical	60.7	TMZ Chemoradiation, TMZ Chemo	Male	7.2955
TCGA.32.1970	GBM	Primary	Classical	NON G-CIMP	15.4	1	Wild-type	Classical	59.2	TMZ Chemoradiation, TMZ Chemo	Male	7.0555
TCGA.32.1976	GBM	Primary	Proneural	NON G-CIMP	0.5	1	Wild-type	Proneural	65.2	Unspecified Radiation	Male	6.7247
TCGA.32.1977	GBM	Primary	Mesenchymal	NON G-CIMP	0.1	0	Wild-type	Classical	63.5	Unspecified Therapy	Female	7.5904
TCGA.32.1979	GBM	Primary	Classical	NON G-CIMP	19.5	1	Wild-type	Classical	69.1	Unspecified Therapy	Female	7.5198
TCGA.32.1980	GBM	Primary	Proneural	NON G-CIMP	1.2	1	Wild-type	Neural	72.5	Unspecified Radiation	Male	7.041
TCGA.32.1982	GBM	Primary	Classical	NON G-CIMP	4.7	1	Wild-type	Neural	76	Alkylating Chemo	Female	8.393
TCGA.32.1986	GBM	Primary	Mesenchymal	NON G-CIMP	12.7	1	Wild-type	Mesenchymal	68.6	Standard Radiation, TMZ Chemo	Male	7.486
TCGA.32.1991	GBM	Primary	Classical	NON G-CIMP	16.9	1	Wild-type	Classical	60.3	TMZ Chemoradiation, TMZ Chemo	Male	6.298
TCGA.32.2491	GBM	Primary	Mesenchymal	NON G-CIMP	12.2	1	Wild-type	Mesenchymal	63.3	TMZ Chemoradiation, TMZ Chemo	Male	7.287
TCGA.32.2494	GBM	Primary	Mesenchymal	NON G-CIMP	20.8	1	Wild-type	Mesenchymal	58	TMZ Chemoradiation, TMZ Chemo	Female	7.1026
TCGA.32.2495	GBM	Primary	Classical	NON G-CIMP	15	1	Wild-type	Classical	59.9	TMZ Chemoradiation, TMZ Chemo	Female	6.672
TCGA.32.2615	GBM	Primary	Mesenchymal	NON G-CIMP	15.9	1	Wild-type	Mesenchymal	62.7	Nonstandard Radiation, TMZ Chemo	Male	6.6697
TCGA.32.2632	GBM	Primary	Classical	NON G-CIMP	8.8	1	Wild-type	Mesenchymal	80.2	Unspecified Therapy	Male	6.6774
TCGA.32.2634	GBM	Primary	Proneural	NON G-CIMP	22.8	0	Wild-type	Proneural	82	TMZ Chemoradiation, TMZ Chemo	Male	7.1481
TCGA.32.2638	GBM	Primary	Classical	NON G-CIMP	25.2	1	Wild-type	Classical	67.5	TMZ Chemoradiation, TMZ Chemo	Male	7.3524
TCGA.32.4209	GBM	Primary	Mesenchymal	NON G-CIMP	20.3	1	Wild-type	Mesenchymal	40.8	TMZ Chemoradiation, TMZ Chemo		6.6144
TCGA.32.4210	GBM	Primary	Proneural	NON G-CIMP	3.7	1	Wild-type	Proneural	73.3	Unspecified Therapy	Male	6.1339
TCGA.32.4211	GBM	Primary	Proneural	NON G-CIMP	12.6	1	Wild-type	Neural	56.8	TMZ Chemoradiation, TMZ Chemo	Male	6.6114
TCGA.32.4213	GBM	Primary	Mesenchymal	NON G-CIMP	19.9	0	Wild-type	Mesenchymal	47.2	TMZ Chemoradiation, TMZ Chemo	Female	7.3751
TCGA.32.4719	GBM	Primary	Classical	NON G-CIMP	10.8	1	Wild-type	Classical	73.1	TMZ Chemoradiation, TMZ Chemo	Male	6.8777
TCGA.32.5222	GBM	Primary	Proneural	NON G-CIMP	19.2	1	Wild-type	Proneural	66.1	TMZ Chemoradiation, TMZ Chemo	Male	7.144
TCGA.41.2571	GBM	Primary	Proneural	NON G-CIMP	0.8	1	Wild-type	Proneural	89.3	TMZ Chemo	Male	6.5106
TCGA.41.2572	GBM	Primary	Classical	NON G-CIMP	13.3	1	Wild-type	Classical	67.1	TMZ Chemoradiation, TMZ Chemo	Male	7.5696
TCGA.41.2573	GBM	Primary	Proneural	NON G-CIMP	8.9	0	Wild-type	Proneural	60	TMZ Chemoradiation, TMZ Chemo	Male	6.8721
TCGA.41.2575	GBM	Primary	Proneural	NON G-CIMP	9.5	1	Wild-type	Proneural	75.5	TMZ Chemoradiation, TMZ Chemo	Male	6.8971
TCGA.41.3392	GBM	Primary	Classical	NON G-CIMP	1	1	Wild-type	Neural	88.6	Unspecified Radiation	Male	7.2426
TCGA.41.3393	GBM	Primary	Mesenchymal	NON G-CIMP	4.4	1	Wild-type	Mesenchymal	81.9	TMZ Chemoradiation, TMZ Chemo	Female	6.9892
TCGA.41.3915	GBM	Primary	Mesenchymal	NON G-CIMP	11.8	1	Wild-type	Mesenchymal	49	TMZ Chemoradiation, TMZ Chemo	Male	6.6927
TCGA.41.4097	GBM	Primary	Mesenchymal	NON G-CIMP	0.2	1	Wild-type	Mesenchymal	63.3	Unspecified Radiation	Female	6.208
TCGA.41.5651	GBM	Primary	Proneural	NON G-CIMP	15.1	1	Wild-type	Proneural	59.4	TMZ Chemoradiation, TMZ Chemo	Female	7.0041
TCGA.76.4925	GBM	Primary	Proneural	NON G-CIMP	4.8	1	Wild-type	Proneural	76.7	Nonstandard Radiation, TMZ Chemo	Male	6.8911
TCGA.76.4926	GBM	Primary	Mesenchymal	NON G-CIMP	4.5	1	Wild-type	Classical	68.7	Nonstandard Radiation, TMZ Chemo	Male	7.028
TCGA.76.4927	GBM	Primary	Classical	NON G-CIMP	17.6	1	Wild-type	Neural	58	Unspecified Therapy	Male	7.6766
TCGA.76.4928	GBM	Primary	Classical	NON G-CIMP	3.1	1	Wild-type	Classical	85.6	Nonstandard Radiation, TMZ Chemo	Female	7.5375
TCGA.76.4929	GBM	Primary	Proneural	NON G-CIMP	3.6	1	Wild-type	Neural	76.2	Unspecified Therapy	Female	6.284
TCGA.76.4931	GBM	Primary	Classical	NON G-CIMP	9.2	1	Wild-type	Classical	70.7	Nonstandard Radiation, TMZ Chemo	Female	7.4809
TCGA.76.4932	GBM	Primary	Proneural	NON G-CIMP	47.9	1	Wild-type	Proneural	50.5	Standard Radiation, TMZ Chemo	Female	6.8476
TCGA.76.4934	GBM	Primary	Proneural	NON G-CIMP	2.5	1	Wild-type	Proneural	66.6	Unspecified Therapy	Female	6.5367
TCGA.76.4935	GBM	Primary	Proneural	NON G-CIMP	36.9	1	Wild-type	Proneural	52.6	Standard Radiation, TMZ Chemo	Female	8.1028
TCGA.76.6191	GBM	Primary	Proneural	NON G-CIMP	16.7	1	Wild-type	Proneural	57.3	TMZ Chemoradiation, TMZ Chemo	Male	7.3057
TCGA.76.6192	GBM	Primary	Proneural	NON G-CIMP	3.3	1	Wild-type	Proneural	74.8	Standard Radiation, TMZ Chemo	Male	6.755
TCGA.76.6193	GBM	Primary	Mesenchymal	NON G-CIMP	2.7	1	Wild-type	Mesenchymal	78.7	Standard Radiation, TMZ Chemo	Male	6.6309
TCGA.76.6282	GBM	Primary	Mesenchymal	NON G-CIMP	17.1	1	Wild-type	Mesenchymal	63.9	TMZ Chemoradiation, TMZ Chemo	Male	6.8257
TCGA.76.6285	GBM	Primary	Proneural	NON G-CIMP	8.3	1	Wild-type	Proneural	64.8	TMZ Chemo	Female	6.8798
TCGA.81.5910	GBM	Primary	Classical	NON G-CIMP	1.6	1	Wild-type	Classical	64.5	Unspecified Radiation	Male	6.8961
TCGA.87.5896	GBM	Primary	Classical	NON G-CIMP	26.3	0	Wild-type	Classical	50.4	Unspecified Therapy	Female	7.7919
