# Supplementary material for: Development and validation of an immune infiltration/tumor proliferation-related Notch3 nomogram for predicting survival in patients with primary glioblastoma
Source: Front Genet. 2023 May 10;14:1148126. doi: 10.3389/fgene.2023.1148126 (PMC10240236; doi:10.3389/fgene.2023.1148126)
Supplement: Supplementary file 3 [file DataSheet1.ZIP › TCGA GBM original data/TCGA predictive risk score model K-M analysis.xlsx]

## Sheet: TCGA
status	survival	risk
1	10.7	0.0100936
1	24.2	-1.29838
0	3.4	-1.75428
0	21.1	-1.73642
1	19.8	-0.923051
0	8.9	-0.247289
1	9.5	-0.245386
0	4.6	-0.228989
1	12.9	-0.226451
1	12.7	-0.19966
1	44	-0.197171
0	3.8	-0.669074
0	6.7	-0.18136
1	14.7	0.636009
1	40.5	-0.169306
1	11.3	-0.165549
0	7.2	-0.156179
1	65	-0.607634
1	14.3	-0.12973
1	22.2	-0.122507
1	12.2	-0.582942
1	8.4	0.229596
1	33.7	-1.57826
1	14	-0.100547
1	14.7	-0.568253
1	59.8	-0.56635
1	15	-0.0876152
1	9.8	-0.0816616
1	10.9	-0.544926
0	0.1	0.738733
1	43.2	-0.541071
1	24.8	-0.53663
1	10.2	-0.0616048
1	15.4	-0.048868
0	5.3	-0.518038
1	34.9	-0.0444272
1	9.8	-0.513694
1	13.1	-0.0409136
1	8.3	-0.510083
1	15.7	-0.0279816
1	10.8	-0.023248
1	13	-0.49271
1	17.8	-1.48793
1	22.7	-1.01525
1	15.9	-0.0152936
1	21.9	-0.486366
1	10.3	-0.013488
1	15.4	0.799245
1	23.4	-0.473727
1	34.9	0.0027136
0	26.1	-0.652553
0	22.8	0.0084232
0	31.5	-1.45992
0	11.3	0.0147184
1	24.2	-0.451962
1	15	0.831746
1	10.1	0.833844
1	15.9	0.0254544
1	8.3	2.26304
1	16	0.0288216
1	10.6	0.841652
1	48.7	0.845946
1	87.1	-0.435078
1	13.3	-0.434102
1	16.6	0.0384352
1	14.9	0.0388744
1	14.4	0.850973
1	88.1	-0.430295
1	16.8	0.0456088
0	15.4	-0.423463
0	41	-0.607754
1	11.7	-0.417412
0	73.8	-0.414338
1	13.8	0.0583944
1	13.6	0.0584432
1	23.5	-0.41219
1	15.1	0.06264
1	12.9	0.0637624
1	29	0.409131
0	10.4	-1.39775
1	11.5	0.075572
1	11.7	0.075816
0	8.8	0.0778656
1	115.9	-0.918182
1	26	0.0817696
1	8.8	-0.387302
0	8.3	-0.386766
0	15.3	-1.38389
1	42.7	-0.385741
1	16.5	0.0866496
0	1.6	0.897333
1	7	0.898943
1	69.9	0.0891384
1	5.8	-0.382081
1	13.9	0.0932864
1	8.4	0.093384
1	8.9	0.0945064
0	43.5	0.0954336
1	7.4	0.905482
0	2.5	0.0959216
1	5.1	0.106267
0	6	-0.362805
1	38.8	-1.35675
1	9.9	0.114905
1	12.6	0.115734
0	19.1	0.11593
1	37.8	-0.35529
1	6.8	0.11671
1	127.6	-0.354021
0	5.5	0.930029
1	16.6	0.121298
1	15	0.121932
1	12.6	0.123201
1	14.1	0.125397
1	5.8	0.936324
1	14.9	0.126519
1	18.5	-0.343041
1	13.8	0.129594
1	19.2	0.132424
1	16.9	0.134669
1	9.1	-0.336062
0	0.7	0.951403
1	16.4	-0.517767
1	14	-0.328645
1	12.5	0.953648
0	7.3	0.145307
1	4.5	0.956722
1	17.9	-0.324155
0	0.2	0.958235
1	1.2	0.960529
0	91	-0.319812
1	5.8	0.968386
0	7.8	-1.30898
1	15.3	0.161362
1	51.3	0.161411
1	65.3	-0.309076
1	0.1	0.976096
1	6.9	0.978878
1	24.2	0.979951
0	6	0.170927
1	2.7	0.171806
0	4.8	0.175417
1	13.3	0.176002
1	11.9	-0.295558
1	11	0.177174
1	11.8	-0.29468
1	12.6	-0.292972
1	27.2	0.17976
0	7.2	0.18015
1	22.7	0.180492
0	7.5	0.18137
1	2.3	0.520151
1	5.1	0.18952
1	12.2	0.196547
1	30.1	-0.275209
1	4.5	0.197523
1	3.3	0.19767
1	9.4	0.198206
0	1.2	0.537524
0	5.1	-1.26999
0	8.5	-0.271793
1	4.6	-0.269694
1	5.4	0.203428
1	2	2.44375
1	40.4	-0.262521
0	6.4	-0.443982
1	12.2	0.216555
1	12.1	0.218702
1	7.7	-0.251346
0	7.2	1.03139
1	4.4	0.221923
1	1.6	-0.249882
1	1.6	1.03241
1	20.1	-0.24871
1	19	1.03807
1	7.6	0.231586
1	5.5	0.573441
1	5.2	0.23749
1	12.6	0.24603
1	37.6	-0.219284
1	7.6	0.253643
1	4.7	2.49147
1	10.8	0.255937
0	9.7	0.256181
1	3.6	2.49489
1	26.8	0.257938
1	1	1.07423
1	7.9	1.07457
1	29.2	-0.206157
1	1.3	1.07633
1	10.4	0.26799
0	4.5	0.269162
1	2.7	1.07931
1	13.9	0.607894
1	6.6	0.61048
1	44.6	0.273944
1	31.1	0.274578
0	4.3	1.08614
1	12.3	1.08614
1	8	0.277506
1	10.4	0.280434
0	0.4	0.618874
1	39	1.09478
1	10.6	0.285168
1	26.9	0.286144
1	47.9	-0.182391
1	3.3	0.294879
1	16.7	0.29566
1	11.8	-0.175901
1	12.9	-0.173412
1	20.6	-0.171606
1	12.2	0.644347
1	0.5	1.12089
1	2	1.12093
1	3.2	1.12386
0	9.2	0.321817
1	10.8	0.325672
1	2.7	0.676994
1	20.4	0.340556
1	1	0.682509
1	3.1	0.346754
0	9	0.349145
1	20.6	0.356953
1	47.6	0.362809
0	9.4	0.36359
1	6.9	1.17608
1	46.9	0.376034
0	8.6	0.37657
0	6.2	-0.0925016
0	7.6	0.382085
1	16.6	-0.0845472
1	7.4	1.19897
1	15.4	0.393016
1	10.4	0.407363
1	11.2	-0.060196
1	3.2	0.417465
1	2.2	1.23127
1	11.3	0.425029
1	9.2	0.426981
1	14.9	-0.0349664
1	19.7	-0.0326728
0	4.7	-0.0102736
1	12.7	0.466948
1	11.8	0.48149
1	8.9	1.30535
1	5.7	1.38265
1	36.9	0.14657
