# Supplementary material for: Development and validation of an immune infiltration/tumor proliferation-related Notch3 nomogram for predicting survival in patients with primary glioblastoma
Source: Front Genet. 2023 May 10;14:1148126. doi: 10.3389/fgene.2023.1148126 (PMC10240236; doi:10.3389/fgene.2023.1148126)
Supplement: Supplementary file 3 [file DataSheet1.ZIP › TCGA GBM original data/TCGA- nomogram-TCGA.xlsx]

## Sheet: data
event	time	Notch3(mRNA)	IDH	Chemo	Radio	Age
1	321	4.6047	WT	No	Yes	<=55
1	726	4.6611	Mutant	Yes	Yes	>55
0	102	4.6941	Mutant	Yes	Yes	<=55
0	633	4.7307	Mutant	Yes	Yes	<=55
1	594	4.7376	Mutant	No	Yes	<=55
0	267	4.7699	WT	Yes	Yes	>55
1	285	4.7738	WT	Yes	Yes	>55
0	138	4.8074	WT	Yes	Yes	>55
1	387	4.8126	WT	Yes	Yes	>55
1	381	4.8675	WT	Yes	Yes	>55
1	1320	4.8726	WT	Yes	Yes	>55
0	114	4.8728	WT	Yes	Yes	<=55
0	201	4.905	WT	Yes	Yes	>55
1	441	4.9201	WT	No	Yes	>55
1	1215	4.9297	WT	Yes	Yes	>55
1	339	4.9374	WT	Yes	Yes	>55
0	216	4.9566	WT	Yes	Yes	>55
1	1950	4.9987	WT	Yes	Yes	<=55
1	429	5.0108	WT	Yes	Yes	>55
1	666	5.0256	WT	Yes	Yes	>55
1	366	5.0493	WT	Yes	Yes	<=55
1	252	5.0545	WT	No	Yes	<=55
1	1011	5.0548	Mutant	Yes	Yes	<=55
1	420	5.0706	WT	Yes	Yes	>55
1	441	5.0794	WT	Yes	Yes	<=55
1	1794	5.0833	WT	Yes	Yes	<=55
1	450	5.0971	WT	Yes	Yes	>55
1	294	5.1093	WT	Yes	Yes	>55
1	327	5.1272	WT	Yes	Yes	<=55
0	3	5.1306	WT	No	Yes	>55
1	1296	5.1351	WT	Yes	Yes	<=55
1	744	5.1442	WT	Yes	Yes	<=55
1	306	5.1504	WT	Yes	Yes	>55
1	462	5.1765	WT	Yes	Yes	>55
0	159	5.1823	WT	Yes	Yes	<=55
1	1047	5.1856	WT	Yes	Yes	>55
1	294	5.1912	WT	Yes	Yes	<=55
1	393	5.1928	WT	Yes	Yes	>55
1	249	5.1986	WT	Yes	Yes	<=55
1	471	5.2193	WT	Yes	Yes	>55
1	324	5.229	WT	Yes	Yes	>55
1	390	5.2342	WT	Yes	Yes	<=55
1	534	5.2399	Mutant	Yes	Yes	<=55
1	681	5.2413	Mutant	Yes	Yes	>55
1	477	5.2453	WT	Yes	Yes	>55
1	657	5.2472	WT	Yes	Yes	<=55
1	309	5.249	WT	Yes	Yes	>55
1	462	5.2546	WT	No	Yes	>55
1	702	5.2731	WT	Yes	Yes	<=55
1	1047	5.2822	WT	Yes	Yes	>55
0	783	5.2919	Mutant	No	Yes	<=55
0	684	5.2939	WT	Yes	Yes	>55
0	945	5.2973	Mutant	Yes	Yes	<=55
0	339	5.3068	WT	Yes	Yes	>55
1	726	5.3177	WT	Yes	Yes	<=55
1	450	5.3212	WT	No	Yes	>55
1	303	5.3255	WT	No	Yes	>55
1	477	5.3288	WT	Yes	Yes	>55
1	249	5.33	WT	Yes	No	>55
1	480	5.3357	WT	Yes	Yes	>55
1	318	5.3415	WT	No	Yes	>55
1	1461	5.3503	WT	No	Yes	>55
1	2613	5.3523	WT	Yes	Yes	<=55
1	399	5.3543	WT	Yes	Yes	<=55
1	498	5.3554	WT	Yes	Yes	>55
1	447	5.3563	WT	Yes	Yes	>55
1	432	5.3606	WT	No	Yes	>55
1	2643	5.3621	WT	Yes	Yes	<=55
1	504	5.3701	WT	Yes	Yes	>55
0	462	5.3761	WT	Yes	Yes	<=55
0	1230	5.3837	Mutant	No	Yes	<=55
1	351	5.3885	WT	Yes	Yes	<=55
0	2214	5.3948	WT	Yes	Yes	<=55
1	414	5.3963	WT	Yes	Yes	>55
1	408	5.3964	WT	Yes	Yes	>55
1	705	5.3992	WT	Yes	Yes	<=55
1	453	5.405	WT	Yes	Yes	>55
1	387	5.4073	WT	Yes	Yes	>55
1	870	5.4224	WT	No	Yes	<=55
0	312	5.4247	Mutant	Yes	Yes	<=55
1	345	5.4315	WT	Yes	Yes	>55
1	351	5.432	WT	Yes	Yes	>55
0	264	5.4362	WT	Yes	Yes	>55
1	3477	5.4402	Mutant	Yes	Yes	>55
1	780	5.4442	WT	Yes	Yes	>55
1	264	5.4502	WT	Yes	Yes	<=55
0	249	5.4513	WT	Yes	Yes	<=55
0	459	5.4531	Mutant	Yes	Yes	<=55
1	1281	5.4534	WT	Yes	Yes	<=55
1	495	5.4542	WT	Yes	Yes	>55
0	48	5.4556	WT	No	Yes	>55
1	210	5.4589	WT	No	Yes	>55
1	2097	5.4593	WT	Yes	Yes	>55
1	174	5.4609	WT	Yes	Yes	<=55
1	417	5.4678	WT	Yes	Yes	>55
1	252	5.468	WT	Yes	Yes	>55
1	267	5.4703	WT	Yes	Yes	>55
0	1305	5.4722	WT	Yes	Yes	>55
1	222	5.4723	WT	No	Yes	>55
0	75	5.4732	WT	Yes	Yes	>55
1	153	5.4944	WT	Yes	Yes	>55
0	180	5.5004	WT	Yes	Yes	<=55
1	1164	5.5087	Mutant	Yes	Yes	<=55
1	297	5.5121	WT	Yes	Yes	>55
1	378	5.5138	WT	Yes	Yes	>55
0	573	5.5142	WT	Yes	Yes	>55
1	1134	5.5158	WT	Yes	Yes	<=55
1	204	5.5158	WT	Yes	Yes	>55
1	3828	5.5184	WT	Yes	Yes	<=55
0	165	5.5226	WT	No	Yes	>55
1	498	5.5252	WT	Yes	Yes	>55
1	450	5.5265	WT	Yes	Yes	>55
1	378	5.5291	WT	Yes	Yes	>55
1	423	5.5336	WT	Yes	Yes	>55
1	174	5.5355	WT	No	Yes	>55
1	447	5.5359	WT	Yes	Yes	>55
1	555	5.5409	WT	Yes	Yes	<=55
1	414	5.5422	WT	Yes	Yes	>55
1	576	5.548	WT	Yes	Yes	>55
1	507	5.5526	WT	Yes	Yes	>55
1	273	5.5552	WT	Yes	Yes	<=55
0	21	5.5664	WT	No	Yes	>55
1	492	5.5681	Mutant	No	Yes	<=55
1	420	5.5704	WT	Yes	Yes	<=55
1	375	5.571	WT	No	Yes	>55
0	219	5.5744	WT	Yes	Yes	>55
1	135	5.5773	WT	No	Yes	>55
1	537	5.5796	WT	Yes	Yes	<=55
0	6	5.5804	WT	No	Yes	>55
1	36	5.5851	WT	No	Yes	>55
0	2730	5.5885	WT	Yes	Yes	<=55
1	174	5.6012	WT	No	Yes	>55
0	234	5.6066	Mutant	Yes	Yes	<=55
1	459	5.6073	WT	Yes	Yes	>55
1	1539	5.6074	WT	Yes	Yes	>55
1	1959	5.6105	WT	Yes	Yes	<=55
1	3	5.617	WT	No	Yes	>55
1	207	5.6227	WT	No	Yes	>55
1	726	5.6249	WT	No	Yes	>55
0	180	5.6269	WT	Yes	Yes	>55
1	81	5.6287	WT	Yes	Yes	>55
0	144	5.6361	WT	Yes	Yes	>55
1	399	5.6373	WT	Yes	Yes	>55
1	357	5.6382	WT	Yes	Yes	<=55
1	330	5.6397	WT	Yes	Yes	>55
1	354	5.64	WT	Yes	Yes	<=55
1	378	5.6435	WT	Yes	Yes	<=55
1	816	5.645	WT	Yes	Yes	>55
0	216	5.6458	WT	Yes	Yes	>55
1	681	5.6465	WT	Yes	Yes	>55
0	225	5.6483	WT	Yes	Yes	>55
1	69	5.6499	WT	No	Yes	<=55
1	153	5.665	WT	Yes	Yes	>55
1	366	5.6794	WT	Yes	Yes	>55
1	903	5.6799	WT	Yes	Yes	<=55
1	135	5.6814	WT	Yes	Yes	>55
1	99	5.6817	WT	Yes	Yes	>55
1	282	5.6828	WT	Yes	Yes	>55
0	36	5.6855	WT	No	Yes	<=55
0	153	5.6865	Mutant	Yes	Yes	<=55
0	255	5.6869	WT	Yes	Yes	<=55
1	138	5.6912	WT	Yes	Yes	<=55
1	162	5.6935	WT	Yes	Yes	>55
1	60	5.7003	WT	Yes	No	>55
1	1212	5.7059	WT	Yes	Yes	<=55
0	192	5.7193	Mutant	No	Yes	<=55
1	366	5.7204	WT	Yes	Yes	>55
1	363	5.7248	WT	Yes	Yes	>55
1	231	5.7288	WT	Yes	Yes	<=55
0	216	5.7303	WT	No	Yes	>55
1	132	5.7314	WT	Yes	Yes	>55
1	48	5.7318	WT	Yes	Yes	<=55
1	48	5.7324	WT	No	Yes	>55
1	603	5.7342	WT	Yes	Yes	<=55
1	570	5.744	WT	No	Yes	>55
1	228	5.7512	WT	Yes	Yes	>55
1	165	5.7591	WT	No	Yes	<=55
1	156	5.7633	WT	Yes	Yes	>55
1	378	5.7808	WT	Yes	Yes	>55
1	1128	5.7945	WT	Yes	Yes	<=55
1	228	5.7964	WT	Yes	Yes	>55
1	141	5.7981	WT	Yes	No	>55
1	324	5.8011	WT	Yes	Yes	>55
0	291	5.8016	WT	Yes	Yes	>55
1	108	5.8051	WT	Yes	No	>55
1	804	5.8052	WT	Yes	Yes	>55
1	30	5.8181	WT	No	Yes	>55
1	237	5.8188	WT	No	Yes	>55
1	876	5.8214	WT	Yes	Yes	<=55
1	39	5.8224	WT	No	Yes	>55
1	312	5.8258	WT	Yes	Yes	>55
0	135	5.8282	WT	Yes	Yes	>55
1	81	5.8285	WT	No	Yes	>55
1	417	5.8297	WT	No	Yes	<=55
1	198	5.835	WT	No	Yes	<=55
1	1338	5.838	WT	Yes	Yes	>55
1	933	5.8393	WT	Yes	Yes	>55
0	129	5.8425	WT	No	Yes	>55
1	369	5.8425	WT	No	Yes	>55
1	240	5.8453	WT	Yes	Yes	>55
1	312	5.8513	WT	Yes	Yes	>55
0	12	5.8522	WT	No	Yes	<=55
1	1170	5.8602	WT	No	Yes	>55
1	318	5.861	WT	Yes	Yes	>55
1	807	5.863	WT	Yes	Yes	>55
1	1437	5.8701	WT	Yes	Yes	<=55
1	99	5.8809	WT	Yes	Yes	>55
1	501	5.8825	WT	Yes	Yes	>55
1	354	5.8834	WT	Yes	Yes	<=55
1	387	5.8885	WT	Yes	Yes	<=55
1	618	5.8922	WT	Yes	Yes	<=55
1	366	5.9044	WT	No	Yes	<=55
1	15	5.9137	WT	No	Yes	>55
1	60	5.9138	WT	No	Yes	>55
1	96	5.9198	WT	No	Yes	>55
0	276	5.9361	WT	Yes	Yes	>55
1	324	5.944	WT	Yes	Yes	>55
1	81	5.9713	WT	No	Yes	<=55
1	612	5.9745	WT	Yes	Yes	>55
1	30	5.9826	WT	No	Yes	<=55
1	93	5.9872	WT	Yes	Yes	>55
0	270	5.9921	WT	Yes	Yes	>55
1	618	6.0081	WT	Yes	Yes	>55
1	1428	6.0201	WT	Yes	Yes	>55
0	282	6.0217	WT	Yes	Yes	>55
1	207	6.0268	WT	No	Yes	>55
1	1407	6.0472	WT	Yes	Yes	>55
0	258	6.0483	WT	Yes	Yes	>55
0	186	6.0543	WT	Yes	Yes	<=55
0	228	6.0596	WT	Yes	Yes	>55
1	498	6.0706	WT	Yes	Yes	<=55
1	222	6.0737	WT	No	Yes	>55
1	462	6.082	WT	Yes	Yes	>55
1	312	6.1114	WT	Yes	Yes	>55
1	336	6.1205	WT	Yes	Yes	<=55
1	96	6.1321	WT	Yes	Yes	>55
1	66	6.1399	WT	No	Yes	>55
1	339	6.1476	WT	Yes	Yes	>55
1	276	6.1516	WT	Yes	Yes	>55
1	447	6.1722	WT	Yes	Yes	<=55
1	591	6.1769	WT	Yes	Yes	<=55
0	141	6.2228	WT	Yes	Yes	<=55
1	381	6.2335	WT	Yes	Yes	>55
1	354	6.2633	WT	Yes	Yes	>55
1	267	6.2917	WT	No	Yes	>55
1	171	6.4501	WT	No	Yes	>55
1	1107	6.5442	WT	Yes	Yes	<=55

## Sheet: settings
IDH	Chemo	Radio	Age
WT	No	No	<=55
Mutant	Yes	Yes	>55
