# Supplementary material for: Development and validation of an immune infiltration/tumor proliferation-related Notch3 nomogram for predicting survival in patients with primary glioblastoma
Source: Front Genet. 2023 May 10;14:1148126. doi: 10.3389/fgene.2023.1148126 (PMC10240236; doi:10.3389/fgene.2023.1148126)
Supplement: Supplementary file 3 [file DataSheet1.ZIP › TCGA GBM original data/TCGA-DCA analysis.xlsx]

## Sheet: data
event	time	Model	Notch3	IDH	Chemo	Radio	Age
1	321	0.0100936	4.6047	0	0	1	0
1	726	-1.29838	4.6611	1	1	1	1
0	102	-1.75428	4.6941	1	1	1	0
0	633	-1.73642	4.7307	1	1	1	0
1	594	-0.923051	4.7376	1	0	1	0
0	267	-0.247289	4.7699	0	1	1	1
1	285	-0.245386	4.7738	0	1	1	1
0	138	-0.228989	4.8074	0	1	1	1
1	387	-0.226451	4.8126	0	1	1	1
1	381	-0.19966	4.8675	0	1	1	1
1	1320	-0.197171	4.8726	0	1	1	1
0	114	-0.669074	4.8728	0	1	1	0
0	201	-0.18136	4.905	0	1	1	1
1	441	0.636009	4.9201	0	0	1	1
1	1215	-0.169306	4.9297	0	1	1	1
1	339	-0.165549	4.9374	0	1	1	1
0	216	-0.156179	4.9566	0	1	1	1
1	1950	-0.607634	4.9987	0	1	1	0
1	429	-0.12973	5.0108	0	1	1	1
1	666	-0.122507	5.0256	0	1	1	1
1	366	-0.582942	5.0493	0	1	1	0
1	252	0.229596	5.0545	0	0	1	0
1	1011	-1.57826	5.0548	1	1	1	0
1	420	-0.100547	5.0706	0	1	1	1
1	441	-0.568253	5.0794	0	1	1	0
1	1794	-0.56635	5.0833	0	1	1	0
1	450	-0.0876152	5.0971	0	1	1	1
1	294	-0.0816616	5.1093	0	1	1	1
1	327	-0.544926	5.1272	0	1	1	0
0	3	0.738733	5.1306	0	0	1	1
1	1296	-0.541071	5.1351	0	1	1	0
1	744	-0.53663	5.1442	0	1	1	0
1	306	-0.0616048	5.1504	0	1	1	1
1	462	-0.048868	5.1765	0	1	1	1
0	159	-0.518038	5.1823	0	1	1	0
1	1047	-0.0444272	5.1856	0	1	1	1
1	294	-0.513694	5.1912	0	1	1	0
1	393	-0.0409136	5.1928	0	1	1	1
1	249	-0.510083	5.1986	0	1	1	0
1	471	-0.0279816	5.2193	0	1	1	1
1	324	-0.023248	5.229	0	1	1	1
1	390	-0.49271	5.2342	0	1	1	0
1	534	-1.48793	5.2399	1	1	1	0
1	681	-1.01525	5.2413	1	1	1	1
1	477	-0.0152936	5.2453	0	1	1	1
1	657	-0.486366	5.2472	0	1	1	0
1	309	-0.013488	5.249	0	1	1	1
1	462	0.799245	5.2546	0	0	1	1
1	702	-0.473727	5.2731	0	1	1	0
1	1047	0.0027136	5.2822	0	1	1	1
0	783	-0.652553	5.2919	1	0	1	0
0	684	0.0084232	5.2939	0	1	1	1
0	945	-1.45992	5.2973	1	1	1	0
0	339	0.0147184	5.3068	0	1	1	1
1	726	-0.451962	5.3177	0	1	1	0
1	450	0.831746	5.3212	0	0	1	1
1	303	0.833844	5.3255	0	0	1	1
1	477	0.0254544	5.3288	0	1	1	1
1	249	2.26304	5.33	0	1	0	1
1	480	0.0288216	5.3357	0	1	1	1
1	318	0.841652	5.3415	0	0	1	1
1	1461	0.845946	5.3503	0	0	1	1
1	2613	-0.435078	5.3523	0	1	1	0
1	399	-0.434102	5.3543	0	1	1	0
1	498	0.0384352	5.3554	0	1	1	1
1	447	0.0388744	5.3563	0	1	1	1
1	432	0.850973	5.3606	0	0	1	1
1	2643	-0.430295	5.3621	0	1	1	0
1	504	0.0456088	5.3701	0	1	1	1
0	462	-0.423463	5.3761	0	1	1	0
0	1230	-0.607754	5.3837	1	0	1	0
1	351	-0.417412	5.3885	0	1	1	0
0	2214	-0.414338	5.3948	0	1	1	0
1	414	0.0583944	5.3963	0	1	1	1
1	408	0.0584432	5.3964	0	1	1	1
1	705	-0.41219	5.3992	0	1	1	0
1	453	0.06264	5.405	0	1	1	1
1	387	0.0637624	5.4073	0	1	1	1
1	870	0.409131	5.4224	0	0	1	0
0	312	-1.39775	5.4247	1	1	1	0
1	345	0.075572	5.4315	0	1	1	1
1	351	0.075816	5.432	0	1	1	1
0	264	0.0778656	5.4362	0	1	1	1
1	3477	-0.918182	5.4402	1	1	1	1
1	780	0.0817696	5.4442	0	1	1	1
1	264	-0.387302	5.4502	0	1	1	0
0	249	-0.386766	5.4513	0	1	1	0
0	459	-1.38389	5.4531	1	1	1	0
1	1281	-0.385741	5.4534	0	1	1	0
1	495	0.0866496	5.4542	0	1	1	1
0	48	0.897333	5.4556	0	0	1	1
1	210	0.898943	5.4589	0	0	1	1
1	2097	0.0891384	5.4593	0	1	1	1
1	174	-0.382081	5.4609	0	1	1	0
1	417	0.0932864	5.4678	0	1	1	1
1	252	0.093384	5.468	0	1	1	1
1	267	0.0945064	5.4703	0	1	1	1
0	1305	0.0954336	5.4722	0	1	1	1
1	222	0.905482	5.4723	0	0	1	1
0	75	0.0959216	5.4732	0	1	1	1
1	153	0.106267	5.4944	0	1	1	1
0	180	-0.362805	5.5004	0	1	1	0
1	1164	-1.35675	5.5087	1	1	1	0
1	297	0.114905	5.5121	0	1	1	1
1	378	0.115734	5.5138	0	1	1	1
0	573	0.11593	5.5142	0	1	1	1
1	1134	-0.35529	5.5158	0	1	1	0
1	204	0.11671	5.5158	0	1	1	1
1	3828	-0.354021	5.5184	0	1	1	0
0	165	0.930029	5.5226	0	0	1	1
1	498	0.121298	5.5252	0	1	1	1
1	450	0.121932	5.5265	0	1	1	1
1	378	0.123201	5.5291	0	1	1	1
1	423	0.125397	5.5336	0	1	1	1
1	174	0.936324	5.5355	0	0	1	1
1	447	0.126519	5.5359	0	1	1	1
1	555	-0.343041	5.5409	0	1	1	0
1	414	0.129594	5.5422	0	1	1	1
1	576	0.132424	5.548	0	1	1	1
1	507	0.134669	5.5526	0	1	1	1
1	273	-0.336062	5.5552	0	1	1	0
0	21	0.951403	5.5664	0	0	1	1
1	492	-0.517767	5.5681	1	0	1	0
1	420	-0.328645	5.5704	0	1	1	0
1	375	0.953648	5.571	0	0	1	1
0	219	0.145307	5.5744	0	1	1	1
1	135	0.956722	5.5773	0	0	1	1
1	537	-0.324155	5.5796	0	1	1	0
0	6	0.958235	5.5804	0	0	1	1
1	36	0.960529	5.5851	0	0	1	1
0	2730	-0.319812	5.5885	0	1	1	0
1	174	0.968386	5.6012	0	0	1	1
0	234	-1.30898	5.6066	1	1	1	0
1	459	0.161362	5.6073	0	1	1	1
1	1539	0.161411	5.6074	0	1	1	1
1	1959	-0.309076	5.6105	0	1	1	0
1	3	0.976096	5.617	0	0	1	1
1	207	0.978878	5.6227	0	0	1	1
1	726	0.979951	5.6249	0	0	1	1
0	180	0.170927	5.6269	0	1	1	1
1	81	0.171806	5.6287	0	1	1	1
0	144	0.175417	5.6361	0	1	1	1
1	399	0.176002	5.6373	0	1	1	1
1	357	-0.295558	5.6382	0	1	1	0
1	330	0.177174	5.6397	0	1	1	1
1	354	-0.29468	5.64	0	1	1	0
1	378	-0.292972	5.6435	0	1	1	0
1	816	0.17976	5.645	0	1	1	1
0	216	0.18015	5.6458	0	1	1	1
1	681	0.180492	5.6465	0	1	1	1
0	225	0.18137	5.6483	0	1	1	1
1	69	0.520151	5.6499	0	0	1	0
1	153	0.18952	5.665	0	1	1	1
1	366	0.196547	5.6794	0	1	1	1
1	903	-0.275209	5.6799	0	1	1	0
1	135	0.197523	5.6814	0	1	1	1
1	99	0.19767	5.6817	0	1	1	1
1	282	0.198206	5.6828	0	1	1	1
0	36	0.537524	5.6855	0	0	1	0
0	153	-1.26999	5.6865	1	1	1	0
0	255	-0.271793	5.6869	0	1	1	0
1	138	-0.269694	5.6912	0	1	1	0
1	162	0.203428	5.6935	0	1	1	1
1	60	2.44375	5.7003	0	1	0	1
1	1212	-0.262521	5.7059	0	1	1	0
0	192	-0.443982	5.7193	1	0	1	0
1	366	0.216555	5.7204	0	1	1	1
1	363	0.218702	5.7248	0	1	1	1
1	231	-0.251346	5.7288	0	1	1	0
0	216	1.03139	5.7303	0	0	1	1
1	132	0.221923	5.7314	0	1	1	1
1	48	-0.249882	5.7318	0	1	1	0
1	48	1.03241	5.7324	0	0	1	1
1	603	-0.24871	5.7342	0	1	1	0
1	570	1.03807	5.744	0	0	1	1
1	228	0.231586	5.7512	0	1	1	1
1	165	0.573441	5.7591	0	0	1	0
1	156	0.23749	5.7633	0	1	1	1
1	378	0.24603	5.7808	0	1	1	1
1	1128	-0.219284	5.7945	0	1	1	0
1	228	0.253643	5.7964	0	1	1	1
1	141	2.49147	5.7981	0	1	0	1
1	324	0.255937	5.8011	0	1	1	1
0	291	0.256181	5.8016	0	1	1	1
1	108	2.49489	5.8051	0	1	0	1
1	804	0.257938	5.8052	0	1	1	1
1	30	1.07423	5.8181	0	0	1	1
1	237	1.07457	5.8188	0	0	1	1
1	876	-0.206157	5.8214	0	1	1	0
1	39	1.07633	5.8224	0	0	1	1
1	312	0.26799	5.8258	0	1	1	1
0	135	0.269162	5.8282	0	1	1	1
1	81	1.07931	5.8285	0	0	1	1
1	417	0.607894	5.8297	0	0	1	0
1	198	0.61048	5.835	0	0	1	0
1	1338	0.273944	5.838	0	1	1	1
1	933	0.274578	5.8393	0	1	1	1
0	129	1.08614	5.8425	0	0	1	1
1	369	1.08614	5.8425	0	0	1	1
1	240	0.277506	5.8453	0	1	1	1
1	312	0.280434	5.8513	0	1	1	1
0	12	0.618874	5.8522	0	0	1	0
1	1170	1.09478	5.8602	0	0	1	1
1	318	0.285168	5.861	0	1	1	1
1	807	0.286144	5.863	0	1	1	1
1	1437	-0.182391	5.8701	0	1	1	0
1	99	0.294879	5.8809	0	1	1	1
1	501	0.29566	5.8825	0	1	1	1
1	354	-0.175901	5.8834	0	1	1	0
1	387	-0.173412	5.8885	0	1	1	0
1	618	-0.171606	5.8922	0	1	1	0
1	366	0.644347	5.9044	0	0	1	0
1	15	1.12089	5.9137	0	0	1	1
1	60	1.12093	5.9138	0	0	1	1
1	96	1.12386	5.9198	0	0	1	1
0	276	0.321817	5.9361	0	1	1	1
1	324	0.325672	5.944	0	1	1	1
1	81	0.676994	5.9713	0	0	1	0
1	612	0.340556	5.9745	0	1	1	1
1	30	0.682509	5.9826	0	0	1	0
1	93	0.346754	5.9872	0	1	1	1
0	270	0.349145	5.9921	0	1	1	1
1	618	0.356953	6.0081	0	1	1	1
1	1428	0.362809	6.0201	0	1	1	1
0	282	0.36359	6.0217	0	1	1	1
1	207	1.17608	6.0268	0	0	1	1
1	1407	0.376034	6.0472	0	1	1	1
0	258	0.37657	6.0483	0	1	1	1
0	186	-0.0925016	6.0543	0	1	1	0
0	228	0.382085	6.0596	0	1	1	1
1	498	-0.0845472	6.0706	0	1	1	0
1	222	1.19897	6.0737	0	0	1	1
1	462	0.393016	6.082	0	1	1	1
1	312	0.407363	6.1114	0	1	1	1
1	336	-0.060196	6.1205	0	1	1	0
1	96	0.417465	6.1321	0	1	1	1
1	66	1.23127	6.1399	0	0	1	1
1	339	0.425029	6.1476	0	1	1	1
1	276	0.426981	6.1516	0	1	1	1
1	447	-0.0349664	6.1722	0	1	1	0
1	591	-0.0326728	6.1769	0	1	1	0
0	141	-0.0102736	6.2228	0	1	1	0
1	381	0.466948	6.2335	0	1	1	1
1	354	0.48149	6.2633	0	1	1	1
1	267	1.30535	6.2917	0	0	1	1
1	171	1.38265	6.4501	0	0	1	1
1	1107	0.14657	6.5442	0	1	1	0

## Sheet: settings
Model	Notch3	IDH1	Chemo	Radio	Age
Model	Notch3	IDH1	Chemo	Radio	Age
