# Supplementary material for: Development and validation of an immune infiltration/tumor proliferation-related Notch3 nomogram for predicting survival in patients with primary glioblastoma
Source: Front Genet. 2023 May 10;14:1148126. doi: 10.3389/fgene.2023.1148126 (PMC10240236; doi:10.3389/fgene.2023.1148126)
Supplement: Supplementary file 3 [file DataSheet1.ZIP › TCGA GBM original data/TCGA-IDH1 WT GBM.xlsx]

## Sheet: Sheet1
Sample	Histology	Recurrence	Subtype	Subtype	status	survival	NOTCH3_mRNA	notch3	IDH1_status	idh1	Age	age	Therapy_Class	chemo	radio	Gender	gender	RISK
TCGA.02.0038	GBM	Primary	Classical	1	1	10.7	4.6047	0	Wild-type	0	48.6	0	Standard Radiation	0	1	Female	0	0.0100936
TCGA.41.2573	GBM	Primary	Proneural	3	0	8.9	4.7699	0	Wild-type	0	60	1	TMZ Chemoradiation, TMZ Chemo	1	1	Male	1	-0.247289
TCGA.41.2575	GBM	Primary	Proneural	3	1	9.5	4.7738	0	Wild-type	0	75.5	1	TMZ Chemoradiation, TMZ Chemo	1	1	Male	1	-0.245386
TCGA.06.5859	GBM	Primary	Classical	1	0	4.6	4.8074	0	Wild-type	0	63.5	1	TMZ Chemoradiation, TMZ Chemo	1	1	Male	1	-0.228989
TCGA.19.1388	GBM	Primary	Classical	1	1	12.9	4.8126	0	Wild-type	0	58.5	1	TMZ Chemoradiation, TMZ Chemo	1	1	Male	1	-0.226451
TCGA.12.3651	GBM	Primary	Proneural	3	1	12.7	4.8675	0	Wild-type	0	77.4	1	TMZ Chemoradiation, TMZ Chemo	1	1	Male	1	-0.19966
TCGA.12.3646	GBM	Primary	Proneural	3	1	44	4.8726	0	Wild-type	0	59.8	1	TMZ Chemoradiation, TMZ Chemo	1	1	Female	0	-0.197171
TCGA.14.3477	GBM	Primary	Proneural	3	0	3.8	4.8728	0	Wild-type	0	38.5	0	TMZ Chemoradiation, TMZ Chemo	1	1	Female	0	-0.669074
TCGA.28.2506	GBM	Primary	Classical	1	0	6.7	4.905	0	Wild-type	0	63.8	1	TMZ Chemoradiation, TMZ Chemo	1	1	Female	0	-0.18136
TCGA.02.0047	GBM	Primary	Proneural	3	1	14.7	4.9201	0	Wild-type	0	78.7	1	Standard Radiation	0	1	Male	1	0.636009
TCGA.27.1834	GBM	Primary	Proneural	3	1	40.5	4.9297	0	Wild-type	0	56.3	1	TMZ Chemoradiation, TMZ Chemo	1	1	Male	1	-0.169306
TCGA.28.5207	GBM	Primary	Mesenchymal	2	1	11.3	4.9374	0	Wild-type	0	71.1	1	Nonstandard Radiation, TMZ Chemo	1	1	Male	1	-0.165549
TCGA.14.1829	GBM	Primary	Mesenchymal	2	0	7.2	4.9566	0	Wild-type	0	57.3	1	TMZ Chemoradiation, TMZ Chemo	1	1	Male	1	-0.156179
TCGA.02.0104	GBM	Primary	Proneural	3	1	65	4.9987	0	Wild-type	0	29.3	0	TMZ Chemoradiation, TMZ Chemo	1	1	Female	0	-0.607634
TCGA.06.0133	GBM	Primary	Classical	1	1	14.3	5.0108	0	Wild-type	0	64.1	1	TMZ Chemoradiation, TMZ Chemo	1	1	Male	1	-0.12973
TCGA.12.1597	GBM	Primary	Proneural	3	1	22.2	5.0256	0	Wild-type	0	62.6	1	Standard Radiation, TMZ Chemo	1	1	Female	0	-0.122507
TCGA.02.0027	GBM	Primary	Classical	1	1	12.2	5.0493	0	Wild-type	0	33.9	0	TMZ Chemoradiation, TMZ Chemo	1	1	Female	0	-0.582942
TCGA.06.0208	GBM	Primary	Classical	1	1	8.4	5.0545	0	Wild-type	0	52.3	0	Nonstandard Radiation	0	1	Female	0	0.229596
TCGA.08.0390	GBM	Primary	Mesenchymal	2	1	14	5.0706	0	Wild-type	0	69.3	1	TMZ Chemoradiation, TMZ Chemo	1	1	Male	1	-0.100547
TCGA.12.0616	GBM	Primary	Proneural	3	1	14.7	5.0794	0	Wild-type	0	36.8	0	TMZ Chemoradiation, TMZ Chemo	1	1	Female	0	-0.568253
TCGA.12.3644	GBM	Primary	Proneural	3	1	59.8	5.0833	0	Wild-type	0	47.8	0	TMZ Chemoradiation, TMZ Chemo	1	1	Female	0	-0.56635
TCGA.19.5960	GBM	Primary	Classical	1	1	15	5.0971	0	Wild-type	0	56.5	1	TMZ Chemoradiation, TMZ Chemo	1	1	Male	1	-0.0876152
TCGA.06.0648	GBM	Primary	Proneural	3	1	9.8	5.1093	0	Wild-type	0	78	1	Standard Radiation, TMZ Chemo	1	1	Male	1	-0.0816616
TCGA.12.3650	GBM	Primary	Proneural	3	1	10.9	5.1272	0	Wild-type	0	46.9	0	TMZ Chemoradiation, TMZ Chemo	1	1	Male	1	-0.544926
TCGA.19.1791	GBM	Primary	Classical	1	0	0.1	5.1306	0	Wild-type	0	82.3	1	Unspecified Radiation	0	1	Female	0	0.738733
TCGA.12.0773	GBM	Primary	Mesenchymal	2	1	43.2	5.1351	0	Wild-type	0	24.2	0	Standard Radiation, TMZ Chemo	1	1	Male	1	-0.541071
TCGA.27.2518	GBM	Primary	Classical	1	1	24.8	5.1442	0	Wild-type	0	52.4	0	TMZ Chemoradiation, TMZ Chemo	1	1	Male	1	-0.53663
TCGA.02.0074	GBM	Primary	Proneural	3	1	10.2	5.1504	0	Wild-type	0	68.2	1	TMZ Chemoradiation, TMZ Chemo	1	1	Female	0	-0.0616048
TCGA.32.1970	GBM	Primary	Classical	1	1	15.4	5.1765	0	Wild-type	0	59.2	1	TMZ Chemoradiation, TMZ Chemo	1	1	Male	1	-0.048868
TCGA.28.2514	GBM	Primary	Classical	1	0	5.3	5.1823	0	Wild-type	0	45.8	0	Standard Radiation, TMZ Chemo	1	1	Male	1	-0.518038
TCGA.12.3652	GBM	Primary	Classical	1	1	34.9	5.1856	0	Wild-type	0	60	1	TMZ Chemoradiation, TMZ Chemo	1	1	Male	1	-0.0444272
TCGA.08.0349	GBM	Primary	Classical	1	1	9.8	5.1912	0	Wild-type	0	46.4	0	TMZ Chemoradiation, TMZ Chemo	1	1	Male	1	-0.513694
TCGA.06.0171	GBM	Primary	Proneural	3	1	13.1	5.1928	0	Wild-type	0	65.9	1	Nonstandard Radiation, TMZ Chemo	1	1	Male	1	-0.0409136
TCGA.06.5411	GBM	Primary	Proneural	3	1	8.3	5.1986	0	Wild-type	0	51.6	0	Standard Radiation, TMZ Chemo	1	1	Male	1	-0.510083
TCGA.12.1598	GBM	Primary	Proneural	3	1	15.7	5.2193	0	Wild-type	0	75.9	1	TMZ Chemoradiation, TMZ Chemo	1	1	Female	0	-0.0279816
TCGA.32.4719	GBM	Primary	Classical	1	1	10.8	5.229	0	Wild-type	0	73.1	1	TMZ Chemoradiation, TMZ Chemo	1	1	Male	1	-0.023248
TCGA.12.0618	GBM	Primary	Proneural	3	1	13	5.2342	0	Wild-type	0	49.5	0	TMZ Chemoradiation, TMZ Chemo	1	1	Male	1	-0.49271
TCGA.14.1034	GBM	Primary	Classical	1	1	15.9	5.2453	0	Wild-type	0	60.3	1	Standard Radiation, Alkylating Chemo	1	1	Female	0	-0.0152936
TCGA.19.0957	GBM	Primary	Proneural	3	1	21.9	5.2472	0	Wild-type	0	48.5	0	TMZ Chemoradiation, TMZ Chemo	1	1	Female	0	-0.486366
TCGA.06.0141	GBM	Primary	Mesenchymal	2	1	10.3	5.249	0	Wild-type	0	62.8	1	TMZ Chemoradiation, TMZ Chemo	1	1	Male	1	-0.013488
TCGA.08.0360	GBM	Primary	Mesenchymal	2	1	15.4	5.2546	0	Wild-type	0	76.4	1	Standard Radiation	0	1	Male	1	0.799245
TCGA.28.5214	GBM	Primary	Mesenchymal	2	1	23.4	5.2731	0	Wild-type	0	53.4	0	Nonstandard Radiation, TMZ Chemo	1	1	Male	1	-0.473727
TCGA.12.0619	GBM	Primary	Mesenchymal	2	1	34.9	5.2822	0	Wild-type	0	60	1	TMZ Chemoradiation, TMZ Chemo	1	1	Male	1	0.0027136
TCGA.32.2634	GBM	Primary	Proneural	3	0	22.8	5.2939	0	Wild-type	0	82	1	TMZ Chemoradiation, TMZ Chemo	1	1	Male	1	0.0084232
TCGA.28.1745	GBM	Primary	Mesenchymal	2	0	11.3	5.3068	0	Wild-type	0	76.2	1	TMZ Chemoradiation, TMZ Chemo	1	1	Male	1	0.0147184
TCGA.06.0138	GBM	Primary	Mesenchymal	2	1	24.2	5.3177	0	Wild-type	0	43.1	0	Standard Radiation, TMZ Chemo	1	1	Male	1	-0.451962
TCGA.06.0214	GBM	Primary	Classical	1	1	15	5.3212	0	Wild-type	0	66.2	1	Standard Radiation	0	1	Male	1	0.831746
TCGA.06.0148	GBM	Primary	Classical	1	1	10.1	5.3255	0	Wild-type	0	76.2	1	Standard Radiation	0	1	Male	1	0.833844
TCGA.32.2615	GBM	Primary	Mesenchymal	2	1	15.9	5.3288	0	Wild-type	0	62.7	1	Nonstandard Radiation, TMZ Chemo	1	1	Male	1	0.0254544
TCGA.76.6285	GBM	Primary	Proneural	3	1	8.3	5.33	0	Wild-type	0	64.8	1	TMZ Chemo	1	0	Female	0	2.26304
TCGA.12.1093	GBM	Primary	Mesenchymal	2	1	16	5.3357	0	Wild-type	0	66.5	1	TMZ Chemoradiation, TMZ Chemo	1	1	Female	0	0.0288216
TCGA.02.0009	GBM	Primary	Classical	1	1	10.6	5.3415	0	Wild-type	0	61.5	1	Nonstandard Radiation	0	1	Female	0	0.841652
TCGA.06.0241	GBM	Primary	Proneural	3	1	48.7	5.3503	0	Wild-type	0	66	1	Standard Radiation	0	1	Female	0	0.845946
TCGA.02.0016	GBM	Primary	Classical	1	1	87.1	5.3523	0	Wild-type	0	50	0	Standard Radiation, TMZ Chemo	1	1	Male	1	-0.435078
TCGA.06.0238	GBM	Primary	Proneural	3	1	13.3	5.3543	0	Wild-type	0	46.6	0	TMZ Chemoradiation, TMZ Chemo	1	1	Male	1	-0.434102
TCGA.27.1831	GBM	Primary	Classical	1	1	16.6	5.3554	0	Wild-type	0	66.9	1	TMZ Chemoradiation, TMZ Chemo	1	1	Male	1	0.0384352
TCGA.28.5204	GBM	Primary	Proneural	3	1	14.9	5.3563	0	Wild-type	0	72.5	1	TMZ Chemoradiation, TMZ Chemo	1	1	Male	1	0.0388744
TCGA.27.2527	GBM	Primary	Mesenchymal	2	1	14.4	5.3606	0	Wild-type	0	81.1	1	Nonstandard Radiation	0	1	Male	1	0.850973
TCGA.06.0178	GBM	Primary	Proneural	3	1	88.1	5.3621	0	Wild-type	0	39	0	TMZ Chemoradiation, TMZ Chemo	1	1	Male	1	-0.430295
TCGA.02.2466	GBM	Primary	Proneural	3	1	16.8	5.3701	0	Wild-type	0	61.5	1	TMZ Chemoradiation, TMZ Chemo	1	1	Male	1	0.0456088
TCGA.02.2485	GBM	Primary	Classical	1	0	15.4	5.3761	0	Wild-type	0	53.4	0	TMZ Chemoradiation, TMZ Chemo	1	1	Male	1	-0.423463
TCGA.06.5408	GBM	Primary	Classical	1	1	11.7	5.3885	0	Wild-type	0	54.9	0	Standard Radiation, TMZ Chemo	1	1	Female	0	-0.417412
TCGA.06.0185	GBM	Primary	Classical	1	0	73.8	5.3948	0	Wild-type	0	54.5	0	TMZ Chemoradiation, TMZ Chemo	1	1	Male	1	-0.414338
TCGA.15.0742	GBM	Primary	Classical	1	1	13.8	5.3963	0	Wild-type	0	65.8	1	Nonstandard Radiation, TMZ Chemo	1	1	Male	1	0.0583944
TCGA.06.0237	GBM	Primary	Proneural	3	1	13.6	5.3964	0	Wild-type	0	75.9	1	TMZ Chemoradiation, TMZ Chemo	1	1	Female	0	0.0584432
TCGA.12.0822	GBM	Primary	Mesenchymal	2	1	23.5	5.3992	0	Wild-type	0	46	0	Standard Radiation, TMZ Chemo	1	1	Male	1	-0.41219
TCGA.41.5651	GBM	Primary	Proneural	3	1	15.1	5.405	0	Wild-type	0	59.4	1	TMZ Chemoradiation, TMZ Chemo	1	1	Female	0	0.06264
TCGA.02.2470	GBM	Primary	Mesenchymal	2	1	12.9	5.4073	0	Wild-type	0	57.5	1	TMZ Chemoradiation, TMZ Chemo	1	1	Male	1	0.0637624
TCGA.16.1045	GBM	Primary	Mesenchymal	2	1	29	5.4224	0	Wild-type	0	49.8	0	Standard Radiation	0	1	Female	0	0.409131
TCGA.27.1838	GBM	Primary	Classical	1	1	11.5	5.4315	0	Wild-type	0	59.4	1	Standard Radiation, TMZ Chemo	1	1	Female	0	0.075572
TCGA.06.0143	GBM	Primary	Mesenchymal	2	1	11.7	5.432	0	Wild-type	0	58.5	1	Standard Radiation, TMZ Chemo	1	1	Male	1	0.075816
TCGA.06.5413	GBM	Primary	Mesenchymal	2	0	8.8	5.4362	0	Wild-type	0	67	1	Standard Radiation, TMZ Chemo	1	1	Male	1	0.0778656
TCGA.12.0670	GBM	Primary	Classical	1	1	26	5.4442	0	Wild-type	0	60.8	1	Standard Radiation, TMZ Chemo	1	1	Male	1	0.0817696
TCGA.02.0086	GBM	Primary	Mesenchymal	2	1	8.8	5.4502	0	Wild-type	0	45.9	0	TMZ Chemoradiation, TMZ Chemo	1	1	Female	0	-0.387302
TCGA.28.1750	GBM	Primary	Mesenchymal	2	0	8.3	5.4513	0	Wild-type	0	40.6	0	TMZ Chemoradiation, TMZ Chemo	1	1	Female	0	-0.386766
TCGA.02.0025	GBM	Primary	Mesenchymal	2	1	42.7	5.4534	0	Wild-type	0	47.6	0	Standard Radiation, TMZ Chemo	1	1	Male	1	-0.385741
TCGA.14.0865	GBM	Primary	Proneural	3	1	16.5	5.4542	0	Wild-type	0	67.9	1	TMZ Chemoradiation, TMZ Chemo	1	1	Male	1	0.0866496
TCGA.26.5139	GBM	Primary	Mesenchymal	2	0	1.6	5.4556	0	Wild-type	0	65.1	1	Unspecified Radiation	0	1	Female	0	0.897333
TCGA.19.2631	GBM	Primary	Classical	1	1	7	5.4589	0	Wild-type	0	74.5	1	Standard Radiation	0	1	Female	0	0.898943
TCGA.06.0184	GBM	Primary	Mesenchymal	2	1	69.9	5.4593	0	Wild-type	0	63.8	1	Standard Radiation, TMZ Chemo	1	1	Male	1	0.0891384
TCGA.06.0166	GBM	Primary	Proneural	3	1	5.8	5.4609	0	Wild-type	0	51.8	0	Standard Radiation, Alkylating Chemo	1	1	Male	1	-0.382081
TCGA.26.1439	GBM	Primary	Classical	1	1	13.9	5.4678	0	Wild-type	0	63.8	1	TMZ Chemoradiation, TMZ Chemo	1	1	Male	1	0.0932864
TCGA.08.0353	GBM	Primary	Proneural	3	1	8.4	5.468	0	Wild-type	0	58.4	1	TMZ Chemoradiation, TMZ Chemo	1	1	Male	1	0.093384
TCGA.12.0828	GBM	Primary	Classical	1	1	8.9	5.4703	0	Wild-type	0	57.2	1	Standard Radiation, TMZ Chemo	1	1	Male	1	0.0945064
TCGA.06.0875	GBM	Primary	Proneural	3	0	43.5	5.4722	0	Wild-type	0	61.1	1	Standard Radiation, TMZ Chemo	1	1	Female	0	0.0954336
TCGA.06.0195	GBM	Primary	Proneural	3	1	7.4	5.4723	0	Wild-type	0	63.3	1	Nonstandard Radiation	0	1	Male	1	0.905482
TCGA.28.5209	GBM	Primary	Mesenchymal	2	0	2.5	5.4732	0	Wild-type	0	66.7	1	Nonstandard Radiation, TMZ Chemo	1	1	Female	0	0.0959216
TCGA.27.1830	GBM	Primary	Mesenchymal	2	1	5.1	5.4944	0	Wild-type	0	57.9	1	Standard Radiation, TMZ Chemo	1	1	Male	1	0.106267
TCGA.06.2564	GBM	Primary	Classical	1	0	6	5.5004	0	Wild-type	0	50.5	0	Nonstandard Radiation, TMZ Chemo	1	1	Male	1	-0.362805
TCGA.27.1832	GBM	Primary	Mesenchymal	2	1	9.9	5.5121	0	Wild-type	0	59.4	1	Nonstandard Radiation, TMZ Chemo	1	1	Female	0	0.114905
TCGA.06.2562	GBM	Primary	Mesenchymal	2	1	12.6	5.5138	0	Wild-type	0	81.5	1	Nonstandard Radiation, TMZ Chemo	1	1	Male	1	0.115734
TCGA.15.1446	GBM	Primary	Classical	1	0	19.1	5.5142	0	Wild-type	0	55.7	1	TMZ Chemoradiation, TMZ Chemo	1	1	Male	1	0.11593
TCGA.08.0245	GBM	Primary	Proneural	3	1	37.8	5.5158	0	Wild-type	0	31.8	0	Standard Radiation, TMZ Chemo	1	1	Female	0	-0.35529
TCGA.12.1602	GBM	Primary	Proneural	3	1	6.8	5.5158	0	Wild-type	0	58.8	1	TMZ Chemoradiation, TMZ Chemo	1	1	Male	1	0.11671
TCGA.12.1088	GBM	Primary	Mesenchymal	2	1	127.6	5.5184	0	Wild-type	0	53.9	0	Standard Radiation, Alkylating Chemo	1	1	Female	0	-0.354021
TCGA.26.5134	GBM	Primary	Proneural	3	0	5.5	5.5226	0	Wild-type	0	74.2	1	Standard Radiation	0	1	Male	1	0.930029
TCGA.06.2565	GBM	Primary	Classical	1	1	16.6	5.5252	0	Wild-type	0	59	1	TMZ Chemoradiation, TMZ Chemo	1	1	Male	1	0.121298
TCGA.32.2495	GBM	Primary	Classical	1	1	15	5.5265	0	Wild-type	0	59.9	1	TMZ Chemoradiation, TMZ Chemo	1	1	Female	0	0.121932
TCGA.32.4211	GBM	Primary	Proneural	3	1	12.6	5.5291	0	Wild-type	0	56.8	1	TMZ Chemoradiation, TMZ Chemo	1	1	Male	1	0.123201
TCGA.19.5958	GBM	Primary	Classical	1	1	14.1	5.5336	0	Wild-type	0	56	1	TMZ Chemoradiation, TMZ Chemo	1	1	Male	1	0.125397
TCGA.06.0645	GBM	Primary	Mesenchymal	2	1	5.8	5.5355	0	Wild-type	0	56	1	Unspecified Radiation	0	1	Female	0	0.936324
TCGA.12.5295	GBM	Primary	Classical	1	1	14.9	5.5359	0	Wild-type	0	60.7	1	TMZ Chemoradiation, TMZ Chemo	1	1	Female	0	0.126519
TCGA.12.0820	GBM	Primary	Classical	1	1	18.5	5.5409	0	Wild-type	0	40.7	0	Standard Radiation, TMZ Chemo	1	1	Male	1	-0.343041
TCGA.14.0790	GBM	Primary	Classical	1	1	13.8	5.5422	0	Wild-type	0	64.8	1	TMZ Chemoradiation, TMZ Chemo	1	1	Female	0	0.129594
TCGA.32.5222	GBM	Primary	Proneural	3	1	19.2	5.548	0	Wild-type	0	66.1	1	TMZ Chemoradiation, TMZ Chemo	1	1	Male	1	0.132424
TCGA.32.1991	GBM	Primary	Classical	1	1	16.9	5.5526	0	Wild-type	0	60.3	1	TMZ Chemoradiation, TMZ Chemo	1	1	Male	1	0.134669
TCGA.19.1386	GBM	Primary	Classical	1	1	9.1	5.5552	0	Wild-type	0	51.1	0	TMZ Chemoradiation, TMZ Chemo	1	1	Male	1	-0.336062
TCGA.28.2502	GBM	Primary	Mesenchymal	2	0	0.7	5.5664	0	Wild-type	0	65.2	1	Nonstandard Radiation	0	1	Male	1	0.951403
TCGA.27.1837	GBM	Primary	Classical	1	1	14	5.5704	1	Wild-type	0	36.6	0	Standard Radiation, TMZ Chemo	1	1	Male	1	-0.328645
TCGA.06.2558	GBM	Primary	Proneural	3	1	12.5	5.571	1	Wild-type	0	75.3	1	Standard Radiation	0	1	Female	0	0.953648
TCGA.28.2513	GBM	Primary	Mesenchymal	2	0	7.3	5.5744	1	Wild-type	0	69.6	1	TMZ Chemoradiation, TMZ Chemo	1	1	Female	0	0.145307
TCGA.06.0173	GBM	Primary	Classical	1	1	4.5	5.5773	1	Wild-type	0	72.7	1	Unspecified Radiation	0	1	Female	0	0.956722
TCGA.08.0354	GBM	Primary	Classical	1	1	17.9	5.5796	1	Wild-type	0	52.6	0	Standard Radiation, TMZ Chemo	1	1	Female	0	-0.324155
TCGA.28.1746	GBM	Primary	Proneural	3	0	0.2	5.5804	1	Wild-type	0	77.5	1	Unspecified Radiation	0	1	Female	0	0.958235
TCGA.32.1980	GBM	Primary	Proneural	3	1	1.2	5.5851	1	Wild-type	0	72.5	1	Unspecified Radiation	0	1	Male	1	0.960529
TCGA.06.0176	GBM	Primary	Mesenchymal	2	0	91	5.5885	1	Wild-type	0	35	0	Standard Radiation, TMZ Chemo	1	1	Male	1	-0.319812
TCGA.06.0156	GBM	Primary	Proneural	3	1	5.8	5.6012	1	Wild-type	0	57.3	1	Standard Radiation	0	1	Male	1	0.968386
TCGA.08.0389	GBM	Primary	Classical	1	1	15.3	5.6073	1	Wild-type	0	59.2	1	Nonstandard Radiation, TMZ Chemo	1	1	Male	1	0.161362
TCGA.02.0085	GBM	Primary	Mesenchymal	2	1	51.3	5.6074	1	Wild-type	0	63.8	1	TMZ Chemoradiation, TMZ Chemo	1	1	Female	0	0.161411
TCGA.08.0351	GBM	Primary	Proneural	3	1	65.3	5.6105	1	Wild-type	0	40.6	0	Standard Radiation, TMZ Chemo	1	1	Male	1	-0.309076
TCGA.12.0657	GBM	Primary	Classical	1	1	0.1	5.617	1	Wild-type	0	69.6	1	Unspecified Radiation	0	1	Male	1	0.976096
TCGA.02.0046	GBM	Primary	Proneural	3	1	6.9	5.6227	1	Wild-type	0	61.4	1	Standard Radiation	0	1	Male	1	0.978878
TCGA.06.0216	GBM	Primary	Proneural	3	1	24.2	5.6249	1	Wild-type	0	61.7	1	Standard Radiation	0	1	Female	0	0.979951
TCGA.19.1387	GBM	Primary	Proneural	3	0	6	5.6269	1	Wild-type	0	81.8	1	TMZ Chemoradiation, TMZ Chemo	1	1	Male	1	0.170927
TCGA.76.6193	GBM	Primary	Mesenchymal	2	1	2.7	5.6287	1	Wild-type	0	78.7	1	Standard Radiation, TMZ Chemo	1	1	Male	1	0.171806
TCGA.28.2509	GBM	Primary	Mesenchymal	2	0	4.8	5.6361	1	Wild-type	0	77.3	1	Standard Radiation, TMZ Chemo	1	1	Female	0	0.175417
TCGA.41.2572	GBM	Primary	Classical	1	1	13.3	5.6373	1	Wild-type	0	67.1	1	TMZ Chemoradiation, TMZ Chemo	1	1	Male	1	0.176002
TCGA.06.0139	GBM	Primary	Mesenchymal	2	1	11.9	5.6382	1	Wild-type	0	40.3	0	Standard Radiation, TMZ Chemo	1	1	Male	1	-0.295558
TCGA.28.5215	GBM	Primary	Mesenchymal	2	1	11	5.6397	1	Wild-type	0	62.1	1	Nonstandard Radiation, TMZ Chemo	1	1	Female	0	0.177174
TCGA.41.3915	GBM	Primary	Mesenchymal	2	1	11.8	5.64	1	Wild-type	0	49	0	TMZ Chemoradiation, TMZ Chemo	1	1	Male	1	-0.29468
TCGA.02.0052	GBM	Primary	Proneural	3	1	12.6	5.6435	1	Wild-type	0	49.5	0	TMZ Chemoradiation, TMZ Chemo	1	1	Male	1	-0.292972
TCGA.02.0079	GBM	Primary	Mesenchymal	2	1	27.2	5.645	1	Wild-type	0	58	1	TMZ Chemoradiation, TMZ Chemo	1	1	Male	1	0.17976
TCGA.06.0878	GBM	Primary	Mesenchymal	2	0	7.2	5.6458	1	Wild-type	0	74.8	1	TMZ Chemoradiation, TMZ Chemo	1	1	Male	1	0.18015
TCGA.08.0244	GBM	Primary	Classical	1	1	22.7	5.6465	1	Wild-type	0	62.1	1	TMZ Chemoradiation, TMZ Chemo	1	1	Male	1	0.180492
TCGA.19.2623	GBM	Primary	Mesenchymal	2	0	7.5	5.6483	1	Wild-type	0	65.3	1	TMZ Chemoradiation, TMZ Chemo	1	1	Male	1	0.18137
TCGA.06.0145	GBM	Primary	Classical	1	1	2.3	5.6499	1	Wild-type	0	53.8	0	Unspecified Radiation	0	1	Female	0	0.520151
TCGA.19.1790	GBM	Primary	Mesenchymal	2	1	5.1	5.665	1	Wild-type	0	56.5	1	TMZ Chemoradiation, TMZ Chemo	1	1	Male	1	0.18952
TCGA.08.0348	GBM	Primary	Proneural	3	1	12.2	5.6794	1	Wild-type	0	64	1	TMZ Chemoradiation, TMZ Chemo	1	1	Male	1	0.196547
TCGA.27.1836	GBM	Primary	Proneural	3	1	30.1	5.6799	1	Wild-type	0	33	0	TMZ Chemoradiation, TMZ Chemo	1	1	Female	0	-0.275209
TCGA.76.4926	GBM	Primary	Mesenchymal	2	1	4.5	5.6814	1	Wild-type	0	68.7	1	Nonstandard Radiation, TMZ Chemo	1	1	Male	1	0.197523
TCGA.76.6192	GBM	Primary	Proneural	3	1	3.3	5.6817	1	Wild-type	0	74.8	1	Standard Radiation, TMZ Chemo	1	1	Male	1	0.19767
TCGA.26.1799	GBM	Primary	Classical	1	1	9.4	5.6828	1	Wild-type	0	68.9	1	Standard Radiation, TMZ Chemo	1	1	Male	1	0.198206
TCGA.28.1753	GBM	Primary	Mesenchymal	2	0	1.2	5.6855	1	Wild-type	0	53	0	Nonstandard Radiation	0	1	Male	1	0.537524
TCGA.28.1752	GBM	Primary	Classical	1	0	8.5	5.6869	1	Wild-type	0	42.6	0	TMZ Chemoradiation, TMZ Chemo	1	1	Female	0	-0.271793
TCGA.19.1389	GBM	Primary	Mesenchymal	2	1	4.6	5.6912	1	Wild-type	0	51.1	0	TMZ Chemoradiation, TMZ Chemo	1	1	Male	1	-0.269694
TCGA.28.6450	GBM	Primary	Classical	1	1	5.4	5.6935	1	Wild-type	0	60.7	1	TMZ Chemoradiation, TMZ Chemo	1	1	Male	1	0.203428
TCGA.14.1795	GBM	Primary	Mesenchymal	2	1	2	5.7003	1	Wild-type	0	66.7	1	Alkylating Chemo	1	0	Male	1	2.44375
TCGA.06.0879	GBM	Primary	Classical	1	1	40.4	5.7059	1	Wild-type	0	52.4	0	Standard Radiation, TMZ Chemo	1	1	Male	1	-0.262521
TCGA.32.2491	GBM	Primary	Mesenchymal	2	1	12.2	5.7204	1	Wild-type	0	63.3	1	TMZ Chemoradiation, TMZ Chemo	1	1	Male	1	0.216555
TCGA.19.5954	GBM	Primary	Classical	1	1	12.1	5.7248	1	Wild-type	0	72.2	1	TMZ Chemoradiation, TMZ Chemo	1	1	Female	0	0.218702
TCGA.06.0206	GBM	Primary	Mesenchymal	2	1	7.7	5.7288	1	Wild-type	0	40.9	0	Unspecified Radiation, Alkylating Chemo	1	1	Male	1	-0.251346
TCGA.19.1786	GBM	Primary	Classical	1	0	7.2	5.7303	1	Wild-type	0	64.5	1	Standard Radiation	0	1	Female	0	1.03139
TCGA.41.3393	GBM	Primary	Mesenchymal	2	1	4.4	5.7314	1	Wild-type	0	81.9	1	TMZ Chemoradiation, TMZ Chemo	1	1	Female	0	0.221923
TCGA.28.1755	GBM	Primary	Classical	1	1	1.6	5.7318	1	Wild-type	0	52.7	0	TMZ Chemoradiation, TMZ Chemo	1	1	Female	0	-0.249882
TCGA.81.5910	GBM	Primary	Classical	1	1	1.6	5.7324	1	Wild-type	0	64.5	1	Unspecified Radiation	0	1	Male	1	1.03241
TCGA.02.0023	GBM	Primary	Classical	1	1	20.1	5.7342	1	Wild-type	0	38.3	0	TMZ Chemoradiation, TMZ Chemo	1	1	Female	0	-0.24871
TCGA.26.5136	GBM	Primary	Mesenchymal	2	1	19	5.744	1	Wild-type	0	78	1	Unspecified Radiation	0	1	Female	0	1.03807
TCGA.12.0775	GBM	Primary	Mesenchymal	2	1	7.6	5.7512	1	Wild-type	0	75.5	1	TMZ Chemoradiation, TMZ Chemo	1	1	Female	0	0.231586
TCGA.02.0071	GBM	Primary	Classical	1	1	5.5	5.7591	1	Wild-type	0	53.2	0	Unspecified Radiation	0	1	Male	1	0.573441
TCGA.28.5218	GBM	Primary	Mesenchymal	2	1	5.2	5.7633	1	Wild-type	0	63.2	1	Standard Radiation, TMZ Chemo	1	1	Male	1	0.23749
TCGA.06.0644	GBM	Primary	Mesenchymal	2	1	12.6	5.7808	1	Wild-type	0	71.9	1	Standard Radiation, TMZ Chemo	1	1	Male	1	0.24603
TCGA.08.0357	GBM	Primary	Classical	1	1	37.6	5.7945	1	Wild-type	0	49.7	0	TMZ Chemoradiation, TMZ Chemo	1	1	Male	1	-0.219284
TCGA.27.2524	GBM	Primary	Mesenchymal	2	1	7.6	5.7964	1	Wild-type	0	56.3	1	Standard Radiation, TMZ Chemo	1	1	Male	1	0.253643
TCGA.32.1982	GBM	Primary	Classical	1	1	4.7	5.7981	1	Wild-type	0	76	1	Alkylating Chemo	1	0	Female	0	2.49147
TCGA.06.0158	GBM	Primary	Classical	1	1	10.8	5.8011	1	Wild-type	0	73.5	1	Standard Radiation, Alkylating Chemo	1	1	Male	1	0.255937
TCGA.19.2619	GBM	Primary	Classical	1	0	9.7	5.8016	1	Wild-type	0	55.2	1	TMZ Chemoradiation, TMZ Chemo	1	1	Female	0	0.256181
TCGA.12.0692	GBM	Primary	Mesenchymal	2	1	3.6	5.8051	1	Wild-type	0	75.3	1	TMZ Chemo	1	0	Female	0	2.49489
TCGA.06.1800	GBM	Primary	Mesenchymal	2	1	26.8	5.8052	1	Wild-type	0	61.1	1	Standard Radiation, TMZ Chemo	1	1	Male	1	0.257938
TCGA.14.1794	GBM	Primary	Proneural	3	1	1	5.8181	1	Wild-type	0	59.2	1	Nonstandard Radiation	0	1	Male	1	1.07423
TCGA.06.0745	GBM	Primary	Proneural	3	1	7.9	5.8188	1	Wild-type	0	59.9	1	Standard Radiation	0	1	Male	1	1.07457
TCGA.08.0350	GBM	Primary	Proneural	3	1	29.2	5.8214	1	Wild-type	0	32.6	0	Standard Radiation, TMZ Chemo	1	1	Male	1	-0.206157
TCGA.08.0352	GBM	Primary	Mesenchymal	2	1	1.3	5.8224	1	Wild-type	0	79.7	1	Unspecified Radiation	0	1	Male	1	1.07633
TCGA.12.0620	GBM	Primary	Mesenchymal	2	1	10.4	5.8258	1	Wild-type	0	57.7	1	TMZ Chemoradiation, TMZ Chemo	1	1	Male	1	0.26799
TCGA.19.4068	GBM	Primary	Classical	1	0	4.5	5.8282	1	Wild-type	0	68.3	1	TMZ Chemoradiation, TMZ Chemo	1	1	Female	0	0.269162
TCGA.06.5418	GBM	Primary	Mesenchymal	2	1	2.7	5.8285	1	Wild-type	0	75.5	1	Unspecified Radiation	0	1	Female	0	1.07931
TCGA.06.0154	GBM	Primary	Mesenchymal	2	1	13.9	5.8297	1	Wild-type	0	54.8	0	Standard Radiation	0	1	Male	1	0.607894
TCGA.19.5947	GBM	Primary	Mesenchymal	2	1	6.6	5.835	1	Wild-type	0	47.1	0	Nonstandard Radiation	0	1	Female	0	0.61048
TCGA.06.0188	GBM	Primary	Proneural	3	1	44.6	5.838	1	Wild-type	0	71.4	1	Standard Radiation, TMZ Chemo	1	1	Male	1	0.273944
TCGA.08.0356	GBM	Primary	Classical	1	1	31.1	5.8393	1	Wild-type	0	60	1	TMZ Chemoradiation, TMZ Chemo	1	1	Female	0	0.274578
TCGA.16.0861	GBM	Primary	Classical	1	0	4.3	5.8425	1	Wild-type	0	65.1	1	Standard Radiation	0	1	Male	1	1.08614
TCGA.06.0152	GBM	Primary	Classical	1	1	12.3	5.8425	1	Wild-type	0	68	1	Nonstandard Radiation	0	1	Male	1	1.08614
TCGA.19.5951	GBM	Primary	Classical	1	1	8	5.8453	1	Wild-type	0	76.7	1	TMZ Chemoradiation, TMZ Chemo	1	1	Female	0	0.277506
TCGA.06.0190	GBM	Primary	Mesenchymal	2	1	10.4	5.8513	1	Wild-type	0	62.5	1	Standard Radiation, TMZ Chemo	1	1	Male	1	0.280434
TCGA.06.2569	GBM	Primary	Mesenchymal	2	0	0.4	5.8522	1	Wild-type	0	24.4	0	Unspecified Radiation	0	1	Female	0	0.618874
TCGA.06.0192	GBM	Primary	Mesenchymal	2	1	39	5.8602	1	Wild-type	0	58.2	1	Standard Radiation	0	1	Male	1	1.09478
TCGA.12.0821	GBM	Primary	Proneural	3	1	10.6	5.861	1	Wild-type	0	62.8	1	Standard Radiation, Alkylating Chemo	1	1	Male	1	0.285168
TCGA.12.3648	GBM	Primary	Classical	1	1	26.9	5.863	1	Wild-type	0	61.5	1	TMZ Chemoradiation, TMZ Chemo	1	1	Female	0	0.286144
TCGA.76.4932	GBM	Primary	Proneural	3	1	47.9	5.8701	1	Wild-type	0	50.5	0	Standard Radiation, TMZ Chemo	1	1	Female	0	-0.182391
TCGA.06.0169	GBM	Primary	Mesenchymal	2	1	3.3	5.8809	1	Wild-type	0	68.8	1	TMZ Chemoradiation, TMZ Chemo	1	1	Male	1	0.294879
TCGA.76.6191	GBM	Primary	Proneural	3	1	16.7	5.8825	1	Wild-type	0	57.3	1	TMZ Chemoradiation, TMZ Chemo	1	1	Male	1	0.29566
TCGA.06.0211	GBM	Primary	Classical	1	1	11.8	5.8834	1	Wild-type	0	48	0	Standard Radiation, Alkylating Chemo	1	1	Male	1	-0.175901
TCGA.06.0130	GBM	Primary	Mesenchymal	2	1	12.9	5.8885	1	Wild-type	0	54.2	0	TMZ Chemoradiation, TMZ Chemo	1	1	Male	1	-0.173412
TCGA.02.0015	GBM	Primary	Mesenchymal	2	1	20.6	5.8922	1	Wild-type	0	50.4	0	Standard Radiation, Alkylating Chemo	1	1	Male	1	-0.171606
TCGA.08.0375	GBM	Primary	Classical	1	1	12.2	5.9044	1	Wild-type	0	51.9	0	Standard Radiation	0	1	Female	0	0.644347
TCGA.06.0213	GBM	Primary	Mesenchymal	2	1	0.5	5.9137	1	Wild-type	0	55.1	1	Unspecified Radiation	0	1	Female	0	1.12089
TCGA.14.0867	GBM	Primary	Mesenchymal	2	1	2	5.9138	1	Wild-type	0	67.9	1	Unspecified Radiation	0	1	Male	1	1.12093
TCGA.06.0157	GBM	Primary	Classical	1	1	3.2	5.9198	1	Wild-type	0	63.3	1	Standard Radiation	0	1	Female	0	1.12386
TCGA.28.1749	GBM	Primary	Classical	1	0	9.2	5.9361	1	Wild-type	0	73.3	1	TMZ Chemoradiation, TMZ Chemo	1	1	Male	1	0.321817
TCGA.19.1385	GBM	Primary	Mesenchymal	2	1	10.8	5.944	1	Wild-type	0	69.7	1	TMZ Chemoradiation, TMZ Chemo	1	1	Male	1	0.325672
TCGA.06.0747	GBM	Primary	Classical	1	1	2.7	5.9713	1	Wild-type	0	53.8	0	Standard Radiation	0	1	Male	1	0.676994
TCGA.06.0124	GBM	Primary	Mesenchymal	2	1	20.4	5.9745	1	Wild-type	0	67.3	1	Unspecified Radiation, TMZ Chemo	1	1	Male	1	0.340556
TCGA.14.0781	GBM	Primary	Mesenchymal	2	1	1	5.9826	1	Wild-type	0	49	0	Unspecified Radiation	0	1	Male	1	0.682509
TCGA.76.4928	GBM	Primary	Classical	1	1	3.1	5.9872	1	Wild-type	0	85.6	1	Nonstandard Radiation, TMZ Chemo	1	1	Female	0	0.346754
TCGA.06.5414	GBM	Primary	Classical	1	0	9	5.9921	1	Wild-type	0	61.7	1	TMZ Chemoradiation, TMZ Chemo	1	1	Male	1	0.349145
TCGA.12.0829	GBM	Primary	Mesenchymal	2	1	20.6	6.0081	1	Wild-type	0	75.2	1	TMZ Chemoradiation, TMZ Chemo	1	1	Male	1	0.356953
TCGA.06.0125	GBM	Primary	Classical	1	1	47.6	6.0201	1	Wild-type	0	63.9	1	TMZ Chemoradiation, TMZ Chemo	1	1	Female	0	0.362809
TCGA.26.5132	GBM	Primary	Classical	1	0	9.4	6.0217	1	Wild-type	0	74.5	1	TMZ Chemoradiation, TMZ Chemo	1	1	Male	1	0.36359
TCGA.06.0126	GBM	Primary	Classical	1	1	6.9	6.0268	1	Wild-type	0	86.6	1	Unspecified Radiation	0	1	Male	1	1.17608
TCGA.06.0744	GBM	Primary	Classical	1	1	46.9	6.0472	1	Wild-type	0	67	1	Standard Radiation, TMZ Chemo	1	1	Male	1	0.376034
TCGA.06.5415	GBM	Primary	Classical	1	0	8.6	6.0483	1	Wild-type	0	60.8	1	TMZ Chemoradiation, TMZ Chemo	1	1	Male	1	0.37657
TCGA.06.5858	GBM	Primary	Classical	1	0	6.2	6.0543	1	Wild-type	0	45.6	0	TMZ Chemoradiation, TMZ Chemo	1	1	Female	0	-0.0925016
TCGA.28.1751	GBM	Primary	Mesenchymal	2	0	7.6	6.0596	1	Wild-type	0	61	1	TMZ Chemoradiation, TMZ Chemo	1	1	Female	0	0.382085
TCGA.06.0881	GBM	Primary	Mesenchymal	2	1	16.6	6.0706	1	Wild-type	0	50	0	Standard Radiation, TMZ Chemo	1	1	Male	1	-0.0845472
TCGA.06.0210	GBM	Primary	Mesenchymal	2	1	7.4	6.0737	1	Wild-type	0	72.8	1	Standard Radiation	0	1	Female	0	1.19897
TCGA.06.0189	GBM	Primary	Mesenchymal	2	1	15.4	6.082	1	Wild-type	0	55.6	1	Standard Radiation, TMZ Chemo	1	1	Male	1	0.393016
TCGA.06.0155	GBM	Primary	Mesenchymal	2	1	10.4	6.1114	1	Wild-type	0	61.6	1	Standard Radiation, Alkylating Chemo	1	1	Male	1	0.407363
TCGA.14.0789	GBM	Primary	Mesenchymal	2	1	11.2	6.1205	1	Wild-type	0	54.9	0	TMZ Chemoradiation, TMZ Chemo	1	1	Male	1	-0.060196
TCGA.12.5299	GBM	Primary	Classical	1	1	3.2	6.1321	1	Wild-type	0	56	1	TMZ Chemoradiation, TMZ Chemo	1	1	Female	0	0.417465
TCGA.14.0787	GBM	Primary	Classical	1	1	2.2	6.1399	1	Wild-type	0	69.3	1	Unspecified Radiation	0	1	Male	1	1.23127
TCGA.02.0004	GBM	Primary	Mesenchymal	2	1	11.3	6.1476	1	Wild-type	0	59.2	1	TMZ Chemoradiation, TMZ Chemo	1	1	Male	1	0.425029
TCGA.76.4931	GBM	Primary	Classical	1	1	9.2	6.1516	1	Wild-type	0	70.7	1	Nonstandard Radiation, TMZ Chemo	1	1	Female	0	0.426981
TCGA.12.0778	GBM	Primary	Classical	1	1	14.9	6.1722	1	Wild-type	0	53.3	0	TMZ Chemoradiation, TMZ Chemo	1	1	Male	1	-0.0349664
TCGA.02.0064	GBM	Primary	Mesenchymal	2	1	19.7	6.1769	1	Wild-type	0	50	0	TMZ Chemoradiation, TMZ Chemo	1	1	Male	1	-0.0326728
TCGA.28.1760	GBM	Primary	Mesenchymal	2	0	4.7	6.2228	1	Wild-type	0	48.6	0	Standard Radiation, TMZ Chemo	1	1	Male	1	-0.0102736
TCGA.32.1986	GBM	Primary	Mesenchymal	2	1	12.7	6.2335	1	Wild-type	0	68.6	1	Standard Radiation, TMZ Chemo	1	1	Male	1	0.466948
TCGA.06.1801	GBM	Primary	Proneural	3	1	11.8	6.2633	1	Wild-type	0	56.2	1	Standard Radiation, TMZ Chemo	1	1	Female	0	0.48149
TCGA.26.5135	GBM	Primary	Proneural	3	1	8.9	6.2917	1	Wild-type	0	72.5	1	Unspecified Radiation	0	1	Female	0	1.30535
TCGA.06.0877	GBM	Primary	Classical	1	1	5.7	6.4501	1	Wild-type	0	78.7	1	Nonstandard Radiation	0	1	Male	1	1.38265
TCGA.76.4935	GBM	Primary	Proneural	3	1	36.9	6.5442	1	Wild-type	0	52.6	0	Standard Radiation, TMZ Chemo	1	1	Female	0	0.14657
