# Supplementary material for: Development and validation of an immune infiltration/tumor proliferation-related Notch3 nomogram for predicting survival in patients with primary glioblastoma
Source: Front Genet. 2023 May 10;14:1148126. doi: 10.3389/fgene.2023.1148126 (PMC10240236; doi:10.3389/fgene.2023.1148126)
Supplement: Supplementary file 6 [file DataSheet2.XLSX]

## Sheet: Notch1
Gene Symbol	Gene ID	PCC
EHMT1	ENSG00000181090.17	0.85
PPP1R26	ENSG00000196422.10	0.82
SNAPC4	ENSG00000165684.3	0.82
CAMSAP1	ENSG00000130559.18	0.81
PHF2	ENSG00000197724.10	0.81
BRD3	ENSG00000169925.16	0.8
ILF3	ENSG00000129351.17	0.8
SF1	ENSG00000168066.20	0.8
PRRC2B	ENSG00000130723.17	0.8
SARM1	ENSG00000004139.13	0.8
ARID1A	ENSG00000117713.17	0.79
GATAD2B	ENSG00000143614.7	0.79
ZNF445	ENSG00000185219.15	0.79
HCFC1	ENSG00000172534.13	0.79
WHSC1	ENSG00000109685.17	0.79
REPIN1	ENSG00000214022.11	0.79
RABL6	ENSG00000196642.15	0.79
KDM2B	ENSG00000089094.16	0.78
PRDM10	ENSG00000170325.14	0.78
FAM193A	ENSG00000125386.14	0.78
CREBBP	ENSG00000005339.12	0.78
CTCF	ENSG00000102974.14	0.78
SPEN	ENSG00000065526.10	0.78
ZBTB12	ENSG00000204366.3	0.78
PTPRS	ENSG00000105426.14	0.78
RBM14	ENSG00000239306.4	0.77
YLPM1	ENSG00000119596.17	0.77
SAFB	ENSG00000160633.12	0.77
NOVA2	ENSG00000104967.6	0.77
RAB11FIP3	ENSG00000090565.15	0.77
ANO8	ENSG00000074855.10	0.77
DHX30	ENSG00000132153.14	0.77
UBTF	ENSG00000108312.14	0.77
USP7	ENSG00000187555.14	0.77
NELFB	ENSG00000188986.4	0.77
TNRC18	ENSG00000182095.14	0.77
CCAR2	ENSG00000158941.16	0.77
SETD1A	ENSG00000099381.16	0.77
CELF1	ENSG00000149187.17	0.77
MAGI1	ENSG00000151276.23	0.77
SLX4	ENSG00000188827.10	0.77
ZNF629	ENSG00000102870.5	0.76
GRIPAP1	ENSG00000068400.13	0.76
ZNF142	ENSG00000115568.15	0.76
ZNF500	ENSG00000103199.13	0.76
TECPR1	ENSG00000205356.9	0.76
HNRNPM	ENSG00000099783.11	0.76
CRAMP1L	ENSG00000007545.15	0.76
TAF4	ENSG00000130699.16	0.76
ZC3H4	ENSG00000130749.9	0.76

## Sheet: Notch2
Gene Symbol	Gene ID	PCC
ELK4	ENSG00000158711.13	0.81
PCYOX1	ENSG00000116005.11	0.81
ASXL2	ENSG00000143970.16	0.79
ARNT	ENSG00000143437.20	0.79
RPRD2	ENSG00000163125.15	0.78
COPA	ENSG00000122218.14	0.77
EXOC8	ENSG00000116903.7	0.77
KLHL15	ENSG00000174010.9	0.77
SIN3A	ENSG00000169375.15	0.76
TAF1	ENSG00000147133.15	0.76
ASH1L	ENSG00000116539.10	0.76
PUM1	ENSG00000134644.15	0.76
FOXN3	ENSG00000053254.15	0.76
PARD3	ENSG00000148498.15	0.75
ZFX	ENSG00000005889.15	0.75
THRAP3	ENSG00000054118.13	0.75
KLHL20	ENSG00000076321.10	0.74
PIAS1	ENSG00000033800.13	0.74
FOXJ2	ENSG00000065970.8	0.74
BAZ2A	ENSG00000076108.11	0.74
PRRC2C	ENSG00000117523.15	0.74
ARFGEF2	ENSG00000124198.8	0.73
ARIH1	ENSG00000166233.12	0.73
CUL4B	ENSG00000158290.16	0.73
NFAT5	ENSG00000102908.20	0.73
SP1	ENSG00000185591.9	0.73
LRRC41	ENSG00000132128.16	0.73
ACBD3	ENSG00000182827.8	0.73
TRIP11	ENSG00000100815.12	0.72
TRPS1	ENSG00000104447.11	0.72
CCDC9	ENSG00000105321.12	0.72
PIAS3	ENSG00000131788.15	0.72
SMCR8	ENSG00000176994.10	0.72
GID4	ENSG00000141034.9	0.72
MTR	ENSG00000116984.12	0.72
ZFHX3	ENSG00000140836.14	0.72
CYB561D1	ENSG00000174151.14	0.72
BCL9	ENSG00000116128.9	0.72
TBCEL	ENSG00000154114.12	0.72
GOSR1	ENSG00000108587.14	0.72
B3GALNT2	ENSG00000162885.12	0.72
WASF2	ENSG00000158195.10	0.72
HIAT1	ENSG00000156875.13	0.72
NBPF19	ENSG00000271383.6	0.72
GIGYF2	ENSG00000204120.14	0.72
NFATC3	ENSG00000072736.18	0.72
RIF1	ENSG00000080345.17	0.72
SLC30A7	ENSG00000162695.11	0.71
MGA	ENSG00000174197.16	0.71
ADAR	ENSG00000160710.15	0.71

## Sheet: Notch3
Gene Symbol	Gene ID	PCC
COL4A2	ENSG00000134871.17	0.77
COL4A1	ENSG00000187498.14	0.76
SYDE1	ENSG00000105137.12	0.74
PVR	ENSG00000073008.14	0.71
TGFB1I1	ENSG00000140682.18	0.71
VCL	ENSG00000035403.16	0.71
EHD2	ENSG00000024422.11	0.71
MYH9	ENSG00000100345.20	0.71
HSPG2	ENSG00000142798.16	0.7
ST3GAL2	ENSG00000157350.12	0.7
CHSY1	ENSG00000131873.5	0.7
MYADM	ENSG00000179820.15	0.69
ARF6	ENSG00000165527.6	0.68
LATS2	ENSG00000150457.8	0.68
SBNO2	ENSG00000064932.15	0.67
RRBP1	ENSG00000125844.15	0.67
PLEKHG2	ENSG00000090924.14	0.66
FLT1	ENSG00000102755.10	0.66
SLC9A1	ENSG00000090020.10	0.65
OLFML2A	ENSG00000185585.19	0.65
TMEM214	ENSG00000119777.18	0.64
TBXA2R	ENSG00000006638.11	0.64
PDGFRB	ENSG00000113721.13	0.64
COLGALT1	ENSG00000130309.10	0.64
LRP1	ENSG00000123384.13	0.64
CD248	ENSG00000174807.3	0.63
SEC23A	ENSG00000100934.14	0.63
TRAM2	ENSG00000065308.4	0.63
KIRREL	ENSG00000183853.17	0.63
BGN	ENSG00000182492.15	0.62
ITPRIPL2	ENSG00000205730.6	0.62
MEF2D	ENSG00000116604.17	0.62
ADAM12	ENSG00000148848.14	0.62
GRAMD1A	ENSG00000089351.14	0.62
CALD1	ENSG00000122786.19	0.62
FSTL1	ENSG00000163430.9	0.62
LAMC1	ENSG00000135862.5	0.62
ZDHHC5	ENSG00000156599.10	0.62
MED15	ENSG00000099917.17	0.62
SNX33	ENSG00000173548.8	0.62
ATP2A2	ENSG00000174437.16	0.62
RNF24	ENSG00000101236.16	0.61
ACTN4	ENSG00000130402.11	0.61
CD93	ENSG00000125810.9	0.61
BTBD7	ENSG00000011114.14	0.61
BRD4	ENSG00000141867.17	0.61
SLC35C1	ENSG00000181830.8	0.61
LRP10	ENSG00000197324.8	0.61
PLXNB2	ENSG00000196576.14	0.61
LAMA4	ENSG00000112769.18	0.61

## Sheet: Notch4
Gene Symbol	Gene ID	PCC
ESAM	ENSG00000149564.11	0.69
BCL6B	ENSG00000161940.10	0.66
DXO	ENSG00000204348.9	0.66
ROBO4	ENSG00000154133.14	0.65
EXOC3L1	ENSG00000179044.15	0.64
GRAP	ENSG00000154016.13	0.64
EGFL8	ENSG00000241404.6	0.63
ATF6B	ENSG00000213676.10	0.62
CDC37	ENSG00000105401.6	0.62
STK19	ENSG00000204344.14	0.62
RING1	ENSG00000204227.4	0.61
LRRC36	ENSG00000159708.17	0.61
MYCT1	ENSG00000120279.6	0.61
ARHGEF15	ENSG00000198844.10	0.61
ADCY4	ENSG00000129467.13	0.6
RP11-91J19.3	ENSG00000272293.1	0.6
NAT14	ENSG00000090971.4	0.6
ZNF444	ENSG00000167685.14	0.6
ZNF177	ENSG00000188629.11	0.59
CCDC106	ENSG00000173581.7	0.59
ZNF211	ENSG00000121417.13	0.59
QTRT1	ENSG00000213339.8	0.59
DLL4	ENSG00000128917.6	0.59
FLT4	ENSG00000037280.15	0.59
CXorf36	ENSG00000147113.16	0.59
TRMT61A	ENSG00000166166.12	0.59
RGL2	ENSG00000237441.9	0.59
E4F1	ENSG00000167967.15	0.59
CUL9	ENSG00000112659.13	0.59
GRAPL	ENSG00000189152.10	0.58
FOXQ1	ENSG00000164379.5	0.58
GIPC3	ENSG00000179855.5	0.58
U2AF1L4	ENSG00000161265.14	0.58
PPP1R12C	ENSG00000125503.12	0.58
CIRBP	ENSG00000099622.13	0.58
SLC5A10	ENSG00000154025.15	0.58
SETD6	ENSG00000103037.11	0.58
MYLK2	ENSG00000101306.10	0.58
ACE	ENSG00000159640.14	0.58
LAMC3	ENSG00000050555.17	0.58
SPPL2B	ENSG00000005206.16	0.58
U2AF2	ENSG00000063244.12	0.57
SGSM2	ENSG00000141258.12	0.57
TELO2	ENSG00000100726.14	0.57
ZNF446	ENSG00000083838.15	0.57
VPS52	ENSG00000223501.8	0.57
HKR1	ENSG00000181666.17	0.57
SARS2	ENSG00000104835.14	0.57
CC2D1A	ENSG00000132024.17	0.57
SUGP1	ENSG00000105705.15	0.57
